# Supplementary material for: Comparative analysis of the microbiota of sand fly vectors of Leishmania major and L. tropica in a mixed focus of cutaneous leishmaniasis in southeast Tunisia; ecotype shapes the bacterial community structure
Source: PLoS Negl Trop Dis. 2024 Sep 5;18(9):e0012458. doi: 10.1371/journal.pntd.0012458 (PMC11407667; doi:10.1371/journal.pntd.0012458)
Supplement: S1 Data — (XLSX) [file pntd.0012458.s001.xlsx]

## Sheet: Figure 2
Phylum_Genus	16-sergenti	34-sergenti	75-sergenti	80-sergenti	85-sergenti	100-sergenti	105-sergenti	143-sergenti	186-sergenti	74-riouxi	88-riouxi	142-riouxi	6-perniciosus	10-perniciosus	12-perniciosus	15-perniciosus	22-perniciosus	24-perniciosus	26-perniciosus	28-perniciosus	30-perniciosus	38-perniciosus	60-perniciosus	156-perniciosus	175-perniciosus	7-papatasi	8-papatasi	21-papatasi	37-papatasi	39-papatasi	40-papatasi	42-papatasi	43-papatasi	44-papatasi	72-papatasi	120-papatasi	131-papatasi	144-papatasi	158-papatasi	160-papatasi	168-papatasi	1-papatasi	2-papatasi	3-papatasi	46-papatasi	47-papatasi	48-papatasi	147-papatasi	157-papatasi
Name of the location	L.tropica-home	L.tropica-home	L. trop Res	L. trop Res	L. trop Res	L. trop Res	L. trop Res	L. trop Res	L.major-home	L. trop Res	L. trop Res	L. trop Res	L.tropica-home	L.tropica-home	L.tropica-home	L.tropica-home	L.tropica-home	L.tropica-home	L.tropica-home	L.tropica-home	L.tropica-home	L.tropica-home	L.major-home	L. trop Res	L.major-home	L.tropica-home	L.tropica-home	L.tropica-home	L.tropica-home	L.tropica-home	L.tropica-home	L.major-home	L.major-home	L.major-home	L. trop Res	L. trop Res	L. trop Res	L. trop Res	L.major-home	L.major-home	L.major-home	L.tropica-home	L.tropica-home	L.tropica-home	L.major-home	L.major-home	L.major-home	L. trop Res	L.major-home
Actinobacteriota; uncultured	29	0	0	97	111	0	3841	0	166	0	0	13	108	0	0	0	0	0	0	16	0	75	0	0	0	0	0	34	0	153	8	58	33	0	25	0	0	0	229	182	0	59	0	0	0	30	0	0	0
Actinobacteriota; Corynebacterium	885	1317	0	413	10	6142	0	364	408	601	27	25	1214	212	203	1303	1799	2064	2130	995	1670	101	1230	833	1176	830	1390	644	641	143	0	780	78	1650	32	649	0	26	1368	1429	400	997	10	724	1146	681	231	144	97
Actinobacteriota; Glycomyces	77	21	0	36	14	0	297	0	355	31	0	38	70	0	40	380	63	0	105	20	0	64	12	0	157	174	399	2529	200	835	0	538	252	50	0	79	0	0	100	87	263	183	0	258	86	260	9	114	0
Actinobacteriota; Microbacteriaceae	31	0	0	0	0	0	0	0	0	0	69	45	30	0	11	0	103	0	0	0	242	0	0	0	0	182	0	148	0	0	0	0	28	197	16	601	5	10	0	0	0	0	0	24	0	0	0	0	0
Actinobacteriota; Kocuria	317	1145	0	322	904	275	0	212	20	0	0	161	76	1789	217	762	3696	1953	223	548	478	0	233	465	1209	582	1597	642	1706	98	23	260	381	0	312	0	0	0	70	479	390	308	0	2025	56	0	228	549	0
Actinobacteriota; Nocardioides	36	78	0	135	0	895	0	269	51	233	221	639	134	0	0	283	157	301	58	55	30	37	119	141	80	104	0	50	499	631	0	131	116	129	8	54	0	2	69	42	167	83	0	133	58	71	56	65	23
Actinobacteriota; Actinophytocola	14	85	0	0	28	0	0	0	135	11	262	0	0	0	0	0	133	0	0	16	40	586	10	0	0	21	38	29	0	413	0	347	65	197	26	734	0	16	218	286	807	0	0	17	178	264	159	40	0
Actinobacteriota; Amycolatopsis	30	120	0	0	373	0	0	67	63	30	124	275	238	0	0	0	346	52	186	15	53	498	0	0	137	144	51	0	0	191	0	58	23	44	16	673	0	0	240	218	1041	39	0	53	233	254	24	93	9
Actinobacteriota; Pseudonocardiaceae	30	22	0	74	176	0	0	22	97	0	12	0	26	0	36	88	36	39	0	0	45	131	0	144	0	18	352	455	403	185	66	23	61	98	263	34	0	0	374	100	117	35	0	55	325	193	22	52	6
Actinobacteriota; Streptomyces	91	133	0	61	619	1124	2755	1037	705	0	556	1599	218	0	26	248	877	57	256	36	309	2157	182	1888	496	60	889	154	151	763	17	304	3193	1263	160	807	0	46	122	597	784	13	0	198	1289	1028	104	1048	106
Actinobacteriota; Nocardiopsis	38	0	0	29	135	671	46	108	966	0	52	105	14	0	17	17	0	9	16	13	17	57	157	0	0	80	53	0	0	0	0	172	654	467	0	0	0	0	103	9	27	22	0	0	438	223	58	0	0
Firmicutes; Bacillus	73	637	7	2627	3136	2	0	2129	731	540	2601	1857	122	172	47	435	696	985	188	552	248	0	336	3805	52	14	40	0	183	0	0	292	347	1842	172	587	0	23	679	369	649	84	0	52	962	862	211	1403	4
Firmicutes; Oceanobacillus	56	213	0	356	1565	0	1110	181	0	111	1216	90	70	0	0	0	49	151	171	90	0	0	30	758	199	155	0	32	0	0	0	36	7	201	26	0	0	0	514	171	9	25	0	38	0	0	81	27	44
Firmicutes; Planococcaceae	294	94	0	159	0	0	0	0	232	361	0	245	82	218	45	290	149	378	644	318	489	0	265	247	137	417	604	154	74	0	0	0	13	293	118	0	0	0	16	0	232	67	0	205	81	57	60	746	0
Firmicutes; Spiroplasma	0	0	7807	0	0	0	0	0	0	0	11	0	0	0	0	0	0	0	0	0	0	0	0	0	0	0	0	0	0	0	0	0	0	0	0	0	0	0	0	0	0	0	0	0	0	0	0	0	0
Firmicutes; Turicibacter	376	491	0	169	0	0	0	167	146	144	0	57	362	0	68	61	0	232	364	0	246	0	289	0	0	673	455	101	26	0	0	0	72	99	0	0	0	0	37	0	0	100	5	133	57	38	25	0	8
Firmicutes; Atopostipes	276	71	0	77	0	0	0	0	70	127	0	0	270	0	15	142	114	13	192	62	89	0	148	186	638	66	59	38	0	164	0	11	0	67	17	0	0	0	47	100	0	170	0	241	277	99	0	0	0
Firmicutes; Salinicoccus	398	170	0	608	0	624	0	99	54	0	0	69	711	0	50	494	422	228	660	318	1117	0	219	0	304	279	140	93	289	172	0	188	388	782	0	50	0	0	1227	427	0	136	0	345	421	0	70	0	16
Firmicutes; Staphylococcus	49	20	0	530	220	55	0	0	30	11	643	52	11	0	43	455	0	30	52	29	44	0	35	0	0	0	0	0	1458	40	0	27	43	162	22	0	0	0	236	392	523	81	0	0	206	94	19	84	0
Firmicutes; Christensenellaceae_R-7_group	160	21	0	0	0	0	0	0	8	0	0	31	79	0	23	86	0	69	151	50	70	0	9	0	0	510	31	76	0	0	0	12	0	19	0	0	0	0	139	0	0	76	0	37	0	107	0	3	6
Firmicutes; Clostridium_sensu_stricto_1	111	11	0	0	0	0	0	0	99	251	24	0	8	1014	30	395	0	118	159	0	401	0	146	0	27	571	0	469	0	0	0	44	0	0	0	0	0	0	212	105	0	236	0	0	0	13	68	0	0
Firmicutes; UCG-005	212	0	0	0	0	0	0	101	11	0	0	12	304	153	67	31	112	17	318	4	19	0	0	0	10	616	223	100	0	0	0	16	22	0	0	0	0	0	0	228	0	9	0	11	0	131	0	0	7
Firmicutes; UCG-010	69	64	0	0	0	0	0	0	8	0	0	17	87	0	47	0	6	29	197	14	34	0	0	0	15	737	83	19	0	0	0	38	111	0	0	0	0	0	56	11	0	14	0	185	0	109	0	0	0
Firmicutes; [Eubacterium]_coprostanoligenes_group	70	0	0	0	0	0	0	62	0	0	0	0	190	115	0	42	52	47	140	7	128	0	0	15	22	565	0	96	0	0	0	41	119	0	0	0	0	0	7	68	0	14	0	47	60	110	0	0	0
Firmicutes; Romboutsia	442	590	0	0	0	0	0	0	8	0	0	0	553	0	30	0	87	185	821	38	27	0	175	9	904	360	111	184	324	0	0	144	371	0	15	0	0	0	90	449	0	346	6	187	195	10	0	0	14
Proteobacteria; Wolbachia	0	0	0	0	0	0	0	0	0	0	0	0	0	0	12458	21	0	0	0	0	0	0	11861	230	0	46	0	0	0	0	13652	2	0	0	0	0	0	0	0	0	0	0	0	0	0	0	0	0	10691
Proteobacteria; Comamonadaceae	0	0	0	6	0	0	0	0	0	164	0	0	0	0	0	0	0	0	0	0	0	0	0	0	0	0	49	0	301	0	0	0	0	0	5	0	0	0	0	0	0	0	0	20	0	0	0	0	0
Proteobacteria; Enterobacteriaceae	8	0	0	0	15	0	0	0	0	0	0	16	0	0	0	0	0	0	0	0	0	0	0	0	0	0	0	30	0	0	0	8	0	0	0	0	0	0	0	0	0	0	0	0	0	0	2046	0	0
Proteobacteria; Zymobacter	0	201	0	0	0	0	0	0	0	0	0	0	0	593	0	0	0	1271	0	0	0	0	0	0	3668	0	0	0	0	3788	0	0	0	152	0	4	11496	11659	0	0	0	84	1551	0	0	19	0	3766	0
Proteobacteria; Xanthomonadaceae	0	1405	0	0	0	0	0	0	0	0	0	0	0	5074	0	0	0	0	0	0	0	0	0	0	0	0	0	0	0	0	0	0	0	0	0	0	0	0	0	0	0	8177	4733	0	0	0	0	0	0
Bacteroidota; Bacteroides	39	0	0	0	0	940	0	0	0	0	0	0	0	0	0	0	0	30	45	22	96	0	5	0	0	134	0	0	0	58	0	0	0	0	0	0	0	0	0	32	0	0	0	0	0	17	0	0	0
Bacteroidota; F082	0	0	0	0	0	0	0	0	0	0	0	57	0	0	0	0	0	13	8	0	0	0	0	0	0	116	90	26	0	0	0	0	7	27	0	0	0	0	58	0	0	0	0	0	0	0	0	0	0
Bacteroidota; Prevotellaceae_UCG-004	18	0	0	0	0	0	0	0	0	0	0	0	28	0	0	0	0	0	0	28	94	0	0	0	0	100	0	0	0	0	0	0	0	0	0	0	0	0	0	0	0	37	0	0	0	68	0	0	0
Bacteroidota; Alistipes	18	0	0	0	0	0	0	0	0	0	0	0	11	0	0	0	0	0	22	0	0	15	0	0	0	18	0	19	0	0	0	0	0	0	0	0	0	0	0	23	0	0	0	24	0	0	0	0	0
Bacteroidota; Rikenellaceae_RC9_gut_group	41	0	0	0	0	0	0	0	0	0	0	0	80	0	0	58	24	12	69	21	0	0	0	0	0	198	75	35	0	58	0	19	0	0	0	0	0	0	0	0	0	0	0	48	0	25	30	0	0
Bacteroidota; Amoebophilaceae	0	0	0	0	0	0	0	0	0	0	0	0	0	0	0	0	0	0	0	0	0	0	0	0	0	0	0	0	0	0	0	0	0	0	0	0	0	0	0	0	0	0	0	0	0	0	0	0	0
Bacteroidota; Adhaeribacter	8	50	0	342	217	0	0	0	0	33	0	0	0	0	0	0	0	8	23	9	0	0	0	0	0	23	0	23	0	0	0	0	0	0	0	0	0	0	36	0	0	6	0	24	0	0	4	11	0
Bacteroidota; Pontibacter	19	0	0	18	60	0	0	496	19	0	0	149	70	39	20	0	0	40	103	31	38	0	0	40	61	11	0	22	85	0	0	0	0	0	0	0	0	0	51	0	0	7	0	46	78	0	9	216	0
Bacteroidota; Flavobacterium	0	0	0	0	0	0	0	42	23	231	236	26	0	0	0	0	0	0	0	38	0	0	0	0	0	0	0	0	0	0	0	0	0	0	0	0	0	0	0	16	0	0	0	0	31	0	0	16	0
Bacteroidota; Salinimicrobium	62	56	0	62	0	0	0	71	10	7	55	221	2	110	22	0	144	144	41	19	6	0	59	26	0	19	51	0	0	0	0	37	0	0	13	0	0	0	29	0	0	47	0	0	0	14	0	51	0
Bacteroidota; Chryseobacterium	0	0	0	0	0	0	0	0	0	1643	0	0	0	0	0	0	0	0	0	0	0	0	0	0	0	0	0	0	0	0	0	0	0	0	0	0	0	0	0	0	0	0	0	0	0	0	16	0	0
Bacteroidota; Cloacibacterium	0	0	0	0	0	0	0	0	0	2371	0	0	0	0	0	0	0	70	0	0	0	0	0	0	0	0	83	0	0	0	0	0	0	0	0	0	0	0	0	0	198	22	0	0	0	0	0	0	0
Bacteroidota; Sphingobacteriaceae	0	0	0	0	0	0	0	0	0	0	0	0	0	0	0	0	0	0	0	0	0	0	0	0	0	0	0	0	0	0	0	0	0	0	0	0	0	0	0	5	0	0	0	0	0	0	0	0	0
Verrucomicrobiota; Candidatus_Fritschea	0	0	0	0	0	0	0	0	0	0	0	0	0	0	0	0	0	0	0	0	0	0	0	0	0	0	0	0	0	0	0	0	0	0	0	0	0	0	0	0	0	0	0	0	0	0	0	0	0
Verrucomicrobiota; Simkania	0	0	0	0	0	0	0	0	0	0	0	0	0	0	0	0	0	0	0	0	0	0	0	0	0	0	0	0	0	0	0	0	0	0	5843	0	0	0	0	0	0	0	0	0	0	0	0	0	0
Verrucomicrobiota; WCHB1-41	10	0	0	0	0	0	0	0	0	0	0	0	30	0	0	0	0	0	0	9	0	0	0	0	0	5	0	0	0	0	0	0	0	0	0	0	0	0	0	0	0	0	0	0	0	0	0	0	0
Verrucomicrobiota; Victivallaceae	6	0	0	0	0	0	0	0	0	0	0	0	0	0	0	0	0	0	17	0	0	0	0	0	0	0	0	0	0	0	0	0	0	0	0	0	0	0	0	0	0	0	0	0	0	0	0	0	0
Verrucomicrobiota; vadinBE97	0	0	0	0	0	0	0	0	16	0	0	0	0	0	0	0	0	0	0	0	0	0	0	0	0	17	0	0	0	0	0	0	3	0	0	0	0	0	0	19	0	0	0	0	0	0	0	0	0
Verrucomicrobiota; Chthoniobacter	0	0	0	378	0	0	0	0	0	0	0	0	0	0	0	0	0	0	0	0	0	0	0	0	0	0	0	0	0	0	0	0	0	0	0	0	0	0	0	40	0	0	0	0	0	0	0	0	0
Verrucomicrobiota; Akkermansia	51	0	0	0	0	0	0	0	0	0	0	0	61	0	32	0	0	31	28	0	0	0	0	113	0	34	0	25	0	0	0	0	42	0	0	0	0	0	0	0	0	0	0	0	0	0	0	0	0
Actinobacteriota; Others	964	1003	0	2721	2956	1306	4745	3597	4251	2409	3726	3453	1521	539	76	3387	2043	802	1053	803	1604	2479	1626	3046	1746	1014	2032	1044	2590	3159	61	3319	2870	2023	2262	4046	17	18	1467	1956	2022	730	0	2273	2558	2513	626	2120	323
Bacteroidota; Others	23	134	0	185	0	0	0	175	70	153	78	321	112	548	6	185	113	154	151	12	64	4	0	273	465	45	0	101	0	71	0	41	82	157	4	0	0	0	50	182	111	93	0	122	192	328	137	23	11
Firmicutes; Others	1791	1941	0	974	1879	1354	412	1170	496	935	2374	1276	2685	2567	213	2251	2298	1553	2417	963	1621	2107	1195	1335	763	2899	2129	679	2177	0	0	470	506	1046	156	503	0	15	2047	1334	1165	1023	6	1251	1460	2410	527	932	38
Proteobacteria; Others	750	508	0	1029	98	557	0	536	347	3295	412	713	822	807	736	1073	1369	2479	659	221	654	81	253	208	3328	616	846	496	1596	324	0	365	234	590	187	2081	25	50	546	628	574	320	2	1016	698	246	3544	303	30
Verrucomicrobiota; Others	0	0	0	2	0	0	0	0	0	0	0	0	26	0	0	0	0	0	0	0	0	0	0	0	0	0	0	0	0	0	0	0	2	0	0	0	0	0	17	0	0	0	0	0	36	10	19	0	0
Others; Others	181	258	0	855	938	0	0	735	399	535	11	373	242	0	41	90	197	350	285	245	359	62	180	1442	513	134	14	76	343	115	0	125	248	266	36	3274	14	57	159	89	0	31	5	64	460	208	193	94	0
[truncated: 68 more columns]

## Sheet: Figure 3a
Row.names	Axis.1	Axis.2	sample.name	place	species		Places
1-papatasi	0.149855	-0.150206	20230710-61	L.tropica-home	papatasi		factors	Df	SumOfSqs	R2	F	Pr(>F)
10-perniciosus	-0.0435712	0.0403441	20230710-32	L.tropica-home	perniciosus		place	2	2.19005	0.0410386	2.4393	0.001
100-sergenti	-0.000925035	0.0395988	20230710-24	Burrows-Lt.res.	sergenti		Residual	114	51.1755	0.958961	NA	NA
105-sergenti	-0.0886369	0.117762	20230710-25	Burrows-Lt.res.	sergenti		Total	116	53.3656	1	NA	NA
12-perniciosus	0.0209458	-0.0122725	20230710-33	L.tropica-home	perniciosus
120-papatasi	-0.0511142	0.111431	20230710-55	Burrows-Lt.res.	papatasi
13-papatasi	0.132111	-0.122647	20231201_31	L.tropica-home	papatasi
131-papatasi	-0.12315	0.203494	20230710-56	Burrows-Lt.res.	papatasi
14-papatasi	0.0400169	0.0590373	20231201_32	L.tropica-home	papatasi
142-riouxi	-0.0435087	0.172163	20230710-30	Burrows-Lt.res.	riouxi
143-sergenti	-0.02687	0.145765	20230710-26	Burrows-Lt.res.	sergenti
144-papatasi	-0.123201	0.206214	20230710-57	Burrows-Lt.res.	papatasi
147-papatasi	-0.0553214	0.208458	20230710-67	Burrows-Lt.res.	papatasi
15-perniciosus	0.0943125	-0.0735637	20230710-34	L.tropica-home	perniciosus
156-perniciosus	-0.0324744	0.116393	20230710-43	Burrows-Lt.res.	perniciosus
157-papatasi	-0.505917	-0.227144	20230710-68	L.major-home	papatasi
158-papatasi	0.066826	-0.009727	20230710-58	L.major-home	papatasi
159-papatasi	0.0448717	-0.00855278	20230710-69	L.major-home	papatasi
16-sergenti	0.178556	-0.171964	20230710-19	L.tropica-home	sergenti
160-papatasi	0.09873	-0.0522774	20230710-59	L.major-home	papatasi
164-papatasi	0.0265718	0.0672368	20230710-70	L.major-home	papatasi
168-papatasi	-0.0495166	0.124805	20230710-60	L.major-home	papatasi
173-papatasi	0.0552168	0.00407056	20231201_9	L.major-home	papatasi
174-papatasi	-0.586287	-0.277103	20231201_10	L.major-home	papatasi
175-perniciosus	0.108003	-0.0504558	20230710-44	L.major-home	perniciosus
178-papatasi	0.0421394	0.0852709	20231201_11	L.major-home	papatasi
181-papatasi	-0.036137	0.10397	20231201_12	L.major-home	papatasi
182-papatasi	-0.0191433	0.105331	20231201_13	L.major-home	papatasi
183-papatasi	0.0542701	0.011658	20231201_14	L.major-home	papatasi
185-papatasi	-0.000692858	0.13633	20231201_15	L.major-home	papatasi
186-sergenti	-0.000961738	0.158026	20230710-27	L.major-home	sergenti
187-papatasi	-0.0397821	0.149312	20231201_16	L.major-home	papatasi
189-papatasi	-0.0745237	0.164818	20231201_25	L.major-home	papatasi
190-papatasi	0.00470603	0.0781152	20231201_26	L.major-home	papatasi
192-papatasi	0.0445285	0.074506	20231201_27	L.major-home	papatasi
193-riouxi	-0.0161316	0.0460727	20230710-77	L.tropica-home	riouxi
195-papatasi	-0.0102629	0.0451843	20231201_54	L.tropica-home	papatasi
2-papatasi	-0.060748	0.0499383	20230710-62	L.tropica-home	papatasi
20-papatasi	0.16464	-0.13413	20231201_33	L.tropica-home	papatasi
202-papatasi	-0.0559239	0.122534	20231201_55	L.tropica-home	papatasi
203-papatasi	-0.0807358	0.169031	20231201_56	L.tropica-home	papatasi
206-papatasi	-0.0888304	0.102423	20231201_28	L.major-home	papatasi
21-papatasi	0.113142	-0.118725	20230710-47	L.tropica-home	papatasi
215-papatasi	0.0994512	-0.142203	20231201_40	L.tropica-home	papatasi
217-segenti	0.0471775	-0.0568944	20230710-71	L.tropica-home	sergenti
218-papatasi	0.136134	-0.211421	20231201_42	L.tropica-home	papatasi
219-papatasi	0.0554419	-0.0991943	20231201_43	L.tropica-home	papatasi
22-perniciosus	0.0403171	0.0194495	20230710-35	L.tropica-home	perniciosus
220-papatasi	0.0961062	-0.164528	20231201_41	L.tropica-home	papatasi
221-perniciosus	0.0163039	-0.0781222	20230710-72	L.tropica-home	perniciosus
222-papatasi	0.114845	-0.177113	20231201_44	L.tropica-home	papatasi
224-papatasi	0.137375	-0.221029	20231201_45	L.tropica-home	papatasi
225-papatasi	0.101374	-0.175693	20231201_46	L.tropica-home	papatasi
226-papatasi	0.0199619	-0.0348383	20231201_47	L.tropica-home	papatasi
227-papatasi	-0.575193	-0.310615	20231201_48	L.tropica-home	papatasi
229-papatasi	0.0761862	-0.12083	20231201_49	L.tropica-home	papatasi
23-papatasi	0.129405	-0.0884095	20231201_34	L.tropica-home	papatasi
231-papatasi	0.125845	-0.191001	20231201_50	L.tropica-home	papatasi
232-papatasi	0.158574	-0.23964	20231201_51	L.tropica-home	papatasi
233-papatasi	0.0898813	-0.150631	20231201_52	L.tropica-home	papatasi
234-papatasi	0.123565	-0.189414	20231201_53	L.tropica-home	papatasi
235-sergenti	-0.142997	0.258949	20230710-73	L.tropica-home	sergenti
236-perniciosus	-0.0609543	0.0702241	20230710-74	L.tropica-home	perniciosus
237-sergenti	-0.143858	0.260134	20230710-75	L.tropica-home	sergenti
238-papatasi	0.131335	-0.163224	20231201_57	L.tropica-home	papatasi
239-papatasi	0.16176	-0.210194	20231201_58	L.tropica-home	papatasi
24-perniciosus	0.120976	-0.0469346	20230710-36	L.tropica-home	perniciosus
240-papatasi	-0.616487	-0.264945	20231201_22	L.major-home	papatasi
241-papatasi	0.00031431	0.021031	20231201_23	L.major-home	papatasi
243-papatasi	0.0902777	-0.0927678	20231201_24	L.major-home	papatasi
245-sergenti	-0.00188054	0.088245	20230710-76	L.major-home	sergenti
249-papatasi	0.106141	-0.120545	20231201_17	L.major-home	papatasi
250-papatasi	-0.635747	-0.271709	20231201_18	L.major-home	papatasi
251-papatasi	0.0667764	-0.081237	20231201_19	L.major-home	papatasi
252-papatasi	0.0672265	-0.0671674	20231201_20	L.major-home	papatasi
253-papatasi	0.00761057	-0.0184199	20231201_21	L.major-home	papatasi
26-perniciosus	0.160083	-0.163292	20230710-37	L.tropica-home	perniciosus
27-papatasi	0.138303	-0.121334	20231201_35	L.tropica-home	papatasi
28-perniciosus	0.111396	-0.0294768	20230710-38	L.tropica-home	perniciosus
29-papatasi	-0.0290628	0.0847588	20231201_36	L.tropica-home	papatasi
3-papatasi	0.108164	-0.0589787	20230710-63	L.tropica-home	papatasi
30-perniciosus	0.105874	-0.0277342	20230710-39	L.tropica-home	perniciosus
31-papatasi	0.100808	-0.0170079	20231201_37	L.tropica-home	papatasi
32-papatasi	-0.00895259	0.067292	20231201_38	L.tropica-home	papatasi
33-papatasi	0.136937	-0.0817777	20231201_39	L.tropica-home	papatasi
34-sergenti	0.154789	-0.0969492	20230710-20	L.tropica-home	sergenti
37-papatasi	-0.00934493	0.0714532	20230710-48	L.tropica-home	papatasi
38-perniciosus	-0.0606199	0.127077	20230710-40	L.tropica-home	perniciosus
39-papatasi	-0.0439868	0.0980766	20230710-49	L.tropica-home	papatasi
4-papatasi	0.13653	-0.10135	20231201_29	L.tropica-home	papatasi
40-papatasi	-0.618618	-0.251716	20230710-50	L.tropica-home	papatasi
42-papatasi	0.0663555	0.0627627	20230710-51	L.major-home	papatasi
43-papatasi	-0.0138359	0.109549	20230710-52	L.major-home	papatasi
44-papatasi	0.0247437	0.114834	20230710-53	L.major-home	papatasi
45-papatasi	-0.00995027	0.112369	20231201_1	L.major-home	papatasi
46-papatasi	0.0781151	0.0427182	20230710-64	L.major-home	papatasi
47-papatasi	-0.026683	0.142812	20230710-65	L.major-home	papatasi
48-papatasi	-0.016842	0.129044	20230710-66	L.major-home	papatasi
49-papatasi	-0.0906061	0.113521	20231201_2	L.major-home	papatasi
52-papatasi	0.0931564	0.0164146	20231201_3	L.major-home	papatasi
53-papatasi	-0.0193926	0.142374	20231201_4	L.major-home	papatasi
54-papatasi	0.0272998	0.119441	20231201_5	L.major-home	papatasi
57-papatasi	0.0798873	0.0392711	20231201_6	L.major-home	papatasi
58-papatasi	-0.0387634	0.166612	20231201_7	L.major-home	papatasi
59-papatasi	0.00102473	0.0783956	20231201_8	L.major-home	papatasi
6-perniciosus	0.141737	-0.131446	20230710-31	L.tropica-home	perniciosus
60-perniciosus	0.0858147	-0.0266978	20230710-41	L.major-home	perniciosus
7-papatasi	0.119508	-0.135325	20230710-45	L.tropica-home	papatasi
72-papatasi	-0.0497264	0.116074	20230710-54	Burrows-Lt.res.	papatasi
74-riouxi	-0.0443258	0.0932947	20230710-28	Burrows-Lt.res.	riouxi
75-sergenti	-0.145855	0.265209	20230710-21	Burrows-Lt.res.	sergenti
8-papatasi	0.0772781	-0.0623446	20230710-46	L.tropica-home	papatasi
80-sergenti	0.0251631	0.0704501	20230710-22	Burrows-Lt.res.	sergenti
83-riouxi	-0.0682705	0.152287	20230710-78	Burrows-Lt.res.	riouxi
85-sergenti	-0.0533607	0.153012	20230710-23	Burrows-Lt.res.	sergenti
88-riouxi	-0.082147	0.152949	20230710-29	Burrows-Lt.res.	riouxi
9-papatasi	0.0890541	-0.0764589	20231201_30	L.tropica-home	papatasi

## Sheet: Figure 3b
place	feature	value
L. trop Res	ACE	37.1111
L. trop Res	ACE	17
L. trop Res	ACE	73.2667
L. trop Res	ACE	8
L. trop Res	ACE	196.397
L. trop Res	ACE	95.5624
L. trop Res	ACE	19.7766
L. trop Res	ACE	103.213
L. trop Res	ACE	79.6523
L. trop Res	ACE	96.8873
L. trop Res	ACE	118.287
L. trop Res	ACE	3
L. trop Res	ACE	165.847
L. trop Res	ACE	105
L. trop Res	ACE	109.208
L. trop Res	ACE	83.1892
L.major-home	ACE	45.979
L.major-home	ACE	156.401
L.major-home	ACE	152.88
L.major-home	ACE	186.159
L.major-home	ACE	118
L.major-home	ACE	62
L.major-home	ACE	138.17
L.major-home	ACE	32.3047
L.major-home	ACE	116.324
L.major-home	ACE	185.392
L.major-home	ACE	90.2193
L.major-home	ACE	88
L.major-home	ACE	127.837
L.major-home	ACE	163.152
L.major-home	ACE	177.822
L.major-home	ACE	93.4986
L.major-home	ACE	44
L.major-home	ACE	82
L.major-home	ACE	211.856
L.major-home	ACE	9
L.major-home	ACE	13
L.major-home	ACE	90.3254
L.major-home	ACE	185.764
L.major-home	ACE	133.91
L.major-home	ACE	197.075
L.major-home	ACE	7.35714
L.major-home	ACE	85.2826
L.major-home	ACE	169.653
L.major-home	ACE	59
L.major-home	ACE	195.407
L.major-home	ACE	173.05
L.major-home	ACE	102.317
L.major-home	ACE	143
L.major-home	ACE	163.315
L.major-home	ACE	187.628
L.major-home	ACE	128
L.major-home	ACE	3
L.major-home	ACE	168.184
L.major-home	ACE	100.221
L.major-home	ACE	236.528
L.major-home	ACE	258.202
L.major-home	ACE	113.601
L.major-home	ACE	131.638
L.major-home	ACE	90.5965
L.tropica-home	ACE	144.699
L.tropica-home	ACE	NA
L.tropica-home	ACE	70.829
L.tropica-home	ACE	214.74
L.tropica-home	ACE	87.2353
L.tropica-home	ACE	122
L.tropica-home	ACE	268.33
L.tropica-home	ACE	34
L.tropica-home	ACE	110.578
L.tropica-home	ACE	13.3775
L.tropica-home	ACE	264.31
L.tropica-home	ACE	56
L.tropica-home	ACE	43
L.tropica-home	ACE	144.171
L.tropica-home	ACE	203.045
L.tropica-home	ACE	83.4151
L.tropica-home	ACE	92.2009
L.tropica-home	ACE	131.482
L.tropica-home	ACE	95
L.tropica-home	ACE	133.38
L.tropica-home	ACE	88.3425
L.tropica-home	ACE	130.094
L.tropica-home	ACE	223.369
L.tropica-home	ACE	340.001
L.tropica-home	ACE	71.6692
L.tropica-home	ACE	36.7581
L.tropica-home	ACE	191.731
L.tropica-home	ACE	175.093
L.tropica-home	ACE	234.016
L.tropica-home	ACE	206.941
L.tropica-home	ACE	93.6951
L.tropica-home	ACE	178.989
L.tropica-home	ACE	8.40002
L.tropica-home	ACE	7.48097
L.tropica-home	ACE	5.75
L.tropica-home	ACE	155.944
L.tropica-home	ACE	202.434
L.tropica-home	ACE	199.023
L.tropica-home	ACE	210.639
L.tropica-home	ACE	295.501
L.tropica-home	ACE	141.389
L.tropica-home	ACE	99.9036
L.tropica-home	ACE	136.431
L.tropica-home	ACE	134.169
L.tropica-home	ACE	162.408
L.tropica-home	ACE	97
L.tropica-home	ACE	225.404
L.tropica-home	ACE	161.197
L.tropica-home	ACE	71
L.tropica-home	ACE	97.1646
L.tropica-home	ACE	80.3895
L.tropica-home	ACE	226.732
L.tropica-home	ACE	14.3522
L.tropica-home	ACE	228.733
L.tropica-home	ACE	216.784
L.tropica-home	ACE	79.814
L.tropica-home	ACE	163.046
L. trop Res	Pielou	0.809161
L. trop Res	Pielou	0.780049
L. trop Res	Pielou	0.86063
L. trop Res	Pielou	0.0211491
L. trop Res	Pielou	0.899198
L. trop Res	Pielou	0.891142
L. trop Res	Pielou	0.0572599
L. trop Res	Pielou	0.78233
L. trop Res	Pielou	0.870587
L. trop Res	Pielou	0.500667
L. trop Res	Pielou	0.833234
L. trop Res	Pielou	0.0117727
L. trop Res	Pielou	0.90491
L. trop Res	Pielou	0.886326
L. trop Res	Pielou	0.869612
L. trop Res	Pielou	0.868768
L.major-home	Pielou	0.120381
L.major-home	Pielou	0.907159
L.major-home	Pielou	0.879895
L.major-home	Pielou	0.882614
L.major-home	Pielou	0.92766
L.major-home	Pielou	0.902638
L.major-home	Pielou	0.86338
L.major-home	Pielou	0.0426187
L.major-home	Pielou	0.811544
L.major-home	Pielou	0.874834
L.major-home	Pielou	0.89684
L.major-home	Pielou	0.851637
L.major-home	Pielou	0.606392
L.major-home	Pielou	0.916938
L.major-home	Pielou	0.883267
L.major-home	Pielou	0.883061
L.major-home	Pielou	0.876467
L.major-home	Pielou	0.907942
L.major-home	Pielou	0.875138
L.major-home	Pielou	0.500059
L.major-home	Pielou	0.0344221
L.major-home	Pielou	0.332018
L.major-home	Pielou	0.831192
L.major-home	Pielou	0.653551
L.major-home	Pielou	0.886957
L.major-home	Pielou	0.0216152
L.major-home	Pielou	0.793701
L.major-home	Pielou	0.862371
L.major-home	Pielou	0.840198
L.major-home	Pielou	0.859223
L.major-home	Pielou	0.737991
L.major-home	Pielou	0.904985
L.major-home	Pielou	0.865694
L.major-home	Pielou	0.915734
L.major-home	Pielou	0.907268
L.major-home	Pielou	0.796589
L.major-home	Pielou	0.0197277
L.major-home	Pielou	0.896633
L.major-home	Pielou	0.885669
L.major-home	Pielou	0.912675
L.major-home	Pielou	0.850789
L.major-home	Pielou	0.866921
L.major-home	Pielou	0.759281
L.major-home	Pielou	0.488115
L.tropica-home	Pielou	0.481381
L.tropica-home	Pielou	0.747977
L.tropica-home	Pielou	0.197693
L.tropica-home	Pielou	0.898607
L.tropica-home	Pielou	0.891422
L.tropica-home	Pielou	0.914875
L.tropica-home	Pielou	0.880757
L.tropica-home	Pielou	0.814287
L.tropica-home	Pielou	0.856802
L.tropica-home	Pielou	0.317928
L.tropica-home	Pielou	0.892053
L.tropica-home	Pielou	0.870169
L.tropica-home	Pielou	0.588337
L.tropica-home	Pielou	0.750829
L.tropica-home	Pielou	0.896266
L.tropica-home	Pielou	0.867802
L.tropica-home	Pielou	0.846216
L.tropica-home	Pielou	0.824831
L.tropica-home	Pielou	0.809647
L.tropica-home	Pielou	0.831524
L.tropica-home	Pielou	0.160535
L.tropica-home	Pielou	0.850702
L.tropica-home	Pielou	0.825548
L.tropica-home	Pielou	0.889937
L.tropica-home	Pielou	0.264862
L.tropica-home	Pielou	0.0390729
L.tropica-home	Pielou	0.889359
L.tropica-home	Pielou	0.854008
L.tropica-home	Pielou	0.907874
L.tropica-home	Pielou	0.865554
L.tropica-home	Pielou	0.77228
L.tropica-home	Pielou	0.848916
L.tropica-home	Pielou	0.0223398
L.tropica-home	Pielou	0.0207442
L.tropica-home	Pielou	0.0165087
L.tropica-home	Pielou	0.874127
L.tropica-home	Pielou	0.60502
L.tropica-home	Pielou	0.78511
L.tropica-home	Pielou	0.861693
L.tropica-home	Pielou	0.867041
L.tropica-home	Pielou	0.894097
L.tropica-home	Pielou	0.520884
L.tropica-home	Pielou	0.822478
L.tropica-home	Pielou	0.863358
L.tropica-home	Pielou	0.895271
L.tropica-home	Pielou	0.878721
L.tropica-home	Pielou	0.910852
L.tropica-home	Pielou	0.848703
L.tropica-home	Pielou	0.882902
L.tropica-home	Pielou	0.760654
L.tropica-home	Pielou	0.796458
L.tropica-home	Pielou	0.867617
L.tropica-home	Pielou	0.0388496
L.tropica-home	Pielou	0.897623
L.tropica-home	Pielou	0.911066
L.tropica-home	Pielou	0.865041
L.tropica-home	Pielou	0.699176

## Sheet: Figure S2
Phylum_Genus	7-papatasi	8-papatasi	21-papatasi	37-papatasi	39-papatasi	40-papatasi	42-papatasi	43-papatasi	44-papatasi	158-papatasi	160-papatasi	168-papatasi	1-papatasi	2-papatasi	3-papatasi	46-papatasi	47-papatasi	48-papatasi	157-papatasi	159-papatasi	164-papatasi	45-papatasi-B	49-papatasi-B	52-papatasi-B	53-papatasi-B	54-papatasi-B	57-papatasi-B	58-papatasi-B	59-papatasi-B	173-papatasi-B	174-papatasi-B	178-papatasi-B	181-papatasi-B	182-papatasi-B	183-papatasi-B	185-papatasi-B	187-papatasi-B	249-papatasi-B	250-papatasi-B	251-papatasi-B	252-papatasi-B	253-papatasi-B	240-papatasi-B	241-papatasi-B	243-papatasi-B	189-papatasi-B	190-papatasi-B	192-papatasi-B	206-papatasi-B
Name of the location	L.tropica-home	L.tropica-home	L.tropica-home	L.tropica-home	L.tropica-home	L.tropica-home	L.major-home	L.major-home	L.major-home	L.major-home	L.major-home	L.major-home	L.tropica-home	L.tropica-home	L.tropica-home	L.major-home	L.major-home	L.major-home	L.major-home	L.major-home	L.major-home	L.major-home	L.major-home	L.major-home	L.major-home	L.major-home	L.major-home	L.major-home	L.major-home	L.major-home	L.major-home	L.major-home	L.major-home	L.major-home	L.major-home	L.major-home	L.major-home	L.major-home	L.major-home	L.major-home	L.major-home	L.major-home	L.major-home	L.major-home	L.major-home	L.major-home	L.major-home	L.major-home	L.major-home
Actinobacteriota; uncultured	0	0	34	0	153	8	58	33	0	229	182	0	59	0	0	0	30	0	0	0	115	1183	0	0	98	99	51	63	84	753	0	0	1047	0	372	58	316	0	0	0	216	604	0	46	0	0	72	0	0
Actinobacteriota; Corynebacterium	830	1390	644	641	143	0	780	78	1650	1368	1429	400	997	10	724	1146	681	231	97	636	895	225	0	1625	394	1157	745	117	405	288	64	589	52	598	825	872	371	1545	0	1599	398	1218	10	327	1381	833	648	905	0
Actinobacteriota; Glycomyces	174	399	2529	200	835	0	538	252	50	100	87	263	183	0	258	86	260	9	0	0	140	0	0	192	35	106	30	843	159	209	0	2681	768	72	249	157	0	58	0	32	118	202	0	0	48	818	298	188	0
Actinobacteriota; Microbacteriaceae	182	0	148	0	0	0	0	28	197	0	0	0	0	0	24	0	0	0	0	244	0	0	0	21	0	0	0	0	0	0	0	12	0	0	0	40	0	488	0	3580	1712	2005	0	56	243	0	0	69	0
Actinobacteriota; Kocuria	582	1597	642	1706	98	23	260	381	0	70	479	390	308	0	2025	56	0	228	0	0	0	153	0	59	14	0	354	0	0	590	0	254	334	54	145	0	0	0	0	0	0	0	20	0	293	0	0	186	0
Actinobacteriota; Nocardioides	104	0	50	499	631	0	131	116	129	69	42	167	83	0	133	58	71	56	23	0	106	80	0	8	127	204	218	135	180	262	0	239	0	436	173	134	431	77	3	235	70	0	0	109	39	0	0	75	0
Actinobacteriota; Actinophytocola	21	38	29	0	413	0	347	65	197	218	286	807	0	0	17	178	264	159	0	94	77	459	0	70	889	0	42	649	15	169	0	199	84	114	94	56	0	12	0	39	249	19	0	17	110	0	0	46	0
Actinobacteriota; Amycolatopsis	144	51	0	0	191	0	58	23	44	240	218	1041	39	0	53	233	254	24	9	52	607	295	0	256	171	133	78	70	25	579	0	125	613	420	345	570	417	249	0	150	92	0	0	89	103	954	8	189	0
Actinobacteriota; Pseudonocardiaceae	18	352	455	403	185	66	23	61	98	374	100	117	35	0	55	325	193	22	6	222	111	373	0	298	380	246	27	59	64	824	0	275	283	89	68	163	86	113	0	84	95	0	0	0	129	26	265	212	0
Actinobacteriota; Streptomyces	60	889	154	151	763	17	304	3193	1263	122	597	784	13	0	198	1289	1028	104	106	395	1116	598	0	703	1479	648	176	2034	944	295	21	742	1064	4229	102	1829	823	10	0	92	2125	17	0	32	296	2185	654	917	0
Actinobacteriota; Nocardiopsis	80	53	0	0	0	0	172	654	467	103	9	27	22	0	0	438	223	58	0	259	34	29	0	597	791	347	130	316	216	79	0	505	0	19	99	315	597	308	7	1026	269	474	0	37	372	353	673	341	0
Firmicutes; Bacillus	14	40	0	183	0	0	292	347	1842	679	369	649	84	0	52	962	862	211	4	359	858	1401	0	2384	939	1878	778	1055	846	91	19	1545	412	556	85	1249	1175	180	0	11	20	0	0	25	42	663	1451	614	0
Firmicutes; Oceanobacillus	155	0	32	0	0	0	36	7	201	514	171	9	25	0	38	0	0	81	44	798	489	6	0	663	0	74	56	0	62	0	0	62	0	12	0	180	0	296	0	14	0	0	0	0	0	1	290	127	0
Firmicutes; Planococcaceae	417	604	154	74	0	0	0	13	293	16	0	232	67	0	205	81	57	60	0	0	28	171	0	132	308	414	694	0	133	174	0	318	0	327	0	59	488	0	0	0	59	89	0	46	166	0	717	868	0
Firmicutes; Spiroplasma	0	0	0	0	0	0	0	0	0	0	0	0	0	0	0	0	0	0	0	0	0	0	0	0	0	0	0	0	0	0	0	0	0	0	0	0	0	0	0	0	0	0	0	0	0	0	0	0	0
Firmicutes; Turicibacter	673	455	101	26	0	0	0	72	99	37	0	0	100	5	133	57	38	25	8	499	109	760	0	134	0	169	96	222	21	78	24	0	0	635	110	220	0	6	0	52	64	0	13	102	173	0	311	194	0
Firmicutes; Atopostipes	66	59	38	0	164	0	11	0	67	47	100	0	170	0	241	277	99	0	0	582	74	0	0	174	0	22	142	0	0	191	2	21	0	0	0	0	23	993	0	266	228	70	0	22	190	0	149	129	0
Firmicutes; Salinicoccus	279	140	93	289	172	0	188	388	782	1227	427	0	136	0	345	421	0	70	16	1029	487	115	0	598	224	568	768	59	0	0	12	612	0	55	460	133	0	440	0	172	308	212	0	63	223	0	0	488	0
Firmicutes; Staphylococcus	0	0	0	1458	40	0	27	43	162	236	392	523	81	0	0	206	94	19	0	176	0	6	13331	25	405	240	177	19	113	0	0	202	0	0	420	159	7	346	0	1999	1136	847	47	378	744	0	256	549	0
Firmicutes; Christensenellaceae_R-7_group	510	31	76	0	0	0	12	0	19	139	0	0	76	0	37	0	107	0	6	63	67	0	0	42	0	97	9	0	0	74	0	38	0	0	0	48	0	458	0	0	916	951	0	79	130	0	0	13	0
Firmicutes; Clostridium_sensu_stricto_1	571	0	469	0	0	0	44	0	0	212	105	0	236	0	0	0	13	68	0	0	0	174	0	419	17	328	98	0	210	29	10	0	0	0	149	0	94	90	0	0	608	0	0	0	165	0	0	0	0
Firmicutes; UCG-005	616	223	100	0	0	0	16	22	0	0	228	0	9	0	11	0	131	0	7	32	688	0	0	0	87	51	58	0	26	109	0	0	752	0	0	22	0	731	0	351	336	167	0	20	23	0	0	126	0
Firmicutes; UCG-010	737	83	19	0	0	0	38	111	0	56	11	0	14	0	185	0	109	0	0	20	70	0	0	0	0	25	26	0	0	339	6	0	0	108	0	112	506	251	0	0	103	164	0	37	27	0	0	0	0
Firmicutes; [Eubacterium]_coprostanoligenes_group	565	0	96	0	0	0	41	119	0	7	68	0	14	0	47	60	110	0	0	172	252	0	0	115	0	0	25	0	0	41	17	77	0	0	0	64	0	240	0	154	183	309	0	25	78	0	0	108	0
Firmicutes; Romboutsia	360	111	184	324	0	0	144	371	0	90	449	0	346	6	187	195	10	0	14	0	157	14	0	580	755	59	233	0	437	71	10	292	0	103	0	0	0	682	0	0	662	0	0	83	389	0	0	356	0
Proteobacteria; Wolbachia	46	0	0	0	0	13652	2	0	0	0	0	0	0	0	0	0	0	0	10691	0	0	0	0	0	0	0	0	0	0	0	19228	0	0	0	0	0	0	0	18601	0	0	0	17188	0	122	0	0	0	0
Proteobacteria; Comamonadaceae	0	49	0	301	0	0	0	0	0	0	0	0	0	0	20	0	0	0	0	17	0	0	0	0	0	0	0	0	0	91	0	0	0	0	0	0	0	0	0	0	0	0	0	0	0	0	0	0	8406
Proteobacteria; Enterobacteriaceae	0	0	30	0	0	0	8	0	0	0	0	0	0	0	0	0	0	2046	0	0	91	0	0	25	0	0	0	0	0	0	0	0	0	0	0	246	0	0	0	0	0	0	0	0	43	0	0	0	0
Proteobacteria; Zymobacter	0	0	0	0	3788	0	0	0	152	0	0	0	84	1551	0	0	19	0	0	287	30	0	0	66	0	15	2163	4111	0	0	0	0	0	0	9603	488	1869	6	56	0	0	0	3	12939	0	0	19	2004	0
Proteobacteria; Xanthomonadaceae	0	0	0	0	0	0	0	0	0	0	0	0	8177	4733	0	0	0	0	0	0	0	0	0	0	0	0	19	0	0	0	0	0	0	210	0	0	0	0	0	0	0	0	0	0	0	0	0	0	0
Bacteroidota; Bacteroides	134	0	0	0	58	0	0	0	0	0	32	0	0	0	0	0	17	0	0	0	0	0	0	82	0	27	0	0	0	0	0	34	249	0	23	18	0	90	0	155	0	0	0	0	71	0	0	183	0
Bacteroidota; F082	116	90	26	0	0	0	0	7	27	58	0	0	0	0	0	0	0	0	0	0	0	0	0	0	0	0	0	0	0	0	3	0	0	0	0	0	0	32	0	0	28	96	0	0	5	0	0	0	0
Bacteroidota; Prevotellaceae_UCG-004	100	0	0	0	0	0	0	0	0	0	0	0	37	0	0	0	68	0	0	0	0	0	0	0	0	0	10	0	0	0	0	0	0	0	0	0	0	54	0	0	0	0	0	0	0	0	0	0	0
Bacteroidota; Alistipes	18	0	19	0	0	0	0	0	0	0	23	0	0	0	24	0	0	0	0	18	0	0	0	0	0	0	0	0	0	110	0	32	0	0	0	28	0	159	0	43	0	0	0	0	0	0	0	0	0
Bacteroidota; Rikenellaceae_RC9_gut_group	198	75	35	0	58	0	19	0	0	0	0	0	0	0	48	0	25	30	0	0	0	0	0	0	4	0	0	0	0	35	0	0	0	0	0	17	0	179	0	46	34	4	0	0	0	0	0	20	0
Bacteroidota; Amoebophilaceae	0	0	0	0	0	0	0	0	0	0	0	0	0	0	0	0	0	0	0	0	0	0	0	0	0	0	0	0	0	0	0	0	0	0	0	0	0	0	0	0	0	0	0	0	0	0	0	0	0
Bacteroidota; Adhaeribacter	23	0	23	0	0	0	0	0	0	36	0	0	6	0	24	0	0	4	0	0	0	0	0	48	0	0	20	0	0	0	0	6	0	0	12	0	575	0	3	0	0	0	0	0	0	0	0	0	0
Bacteroidota; Pontibacter	11	0	22	85	0	0	0	0	0	51	0	0	7	0	46	78	0	9	0	83	0	0	0	10	30	16	37	0	10	0	0	58	98	27	0	10	130	188	0	0	0	0	0	18	0	0	56	0	0
Bacteroidota; Flavobacterium	0	0	0	0	0	0	0	0	0	0	16	0	0	0	0	31	0	0	0	0	0	0	0	0	0	13	14	63	0	0	0	0	0	42	0	13	0	0	0	0	0	0	0	0	34	0	0	0	0
Bacteroidota; Salinimicrobium	19	51	0	0	0	0	37	0	0	29	0	0	47	0	0	0	14	0	0	65	0	125	0	26	0	61	82	0	4	0	0	0	0	0	0	7	0	18	0	0	17	0	0	4	12	0	35	79	0
Bacteroidota; Chryseobacterium	0	0	0	0	0	0	0	0	0	0	0	0	0	0	0	0	0	16	0	76	0	0	0	0	0	0	0	0	0	5	0	0	0	0	0	0	0	0	0	0	0	0	0	0	0	0	0	0	0
Bacteroidota; Cloacibacterium	0	83	0	0	0	0	0	0	0	0	0	198	22	0	0	0	0	0	0	389	0	0	0	0	0	0	0	0	0	0	0	0	0	0	0	0	0	0	0	0	0	0	0	0	0	0	0	0	70
Bacteroidota; Sphingobacteriaceae	0	0	0	0	0	0	0	0	0	0	5	0	0	0	0	0	0	0	0	0	0	0	0	0	0	0	64	0	0	0	0	0	0	0	0	0	0	0	0	0	0	0	0	0	0	0	0	0	0
Verrucomicrobiota; Candidatus_Fritschea	0	0	0	0	0	0	0	0	0	0	0	0	0	0	0	0	0	0	0	0	0	0	0	0	0	0	0	0	0	0	0	0	0	0	0	0	0	0	0	0	0	0	0	0	1394	0	0	0	0
Verrucomicrobiota; Simkania	0	0	0	0	0	0	0	0	0	0	0	0	0	0	0	0	0	0	0	0	0	0	0	0	0	0	0	0	0	0	0	0	0	0	0	0	0	0	0	0	0	0	0	0	0	0	0	0	0
Verrucomicrobiota; WCHB1-41	5	0	0	0	0	0	0	0	0	0	0	0	0	0	0	0	0	0	0	0	0	0	0	0	0	0	0	0	0	0	0	0	0	0	0	0	0	13	0	0	24	0	0	0	0	0	0	0	0
Verrucomicrobiota; Victivallaceae	0	0	0	0	0	0	0	0	0	0	0	0	0	0	0	0	0	0	0	0	0	0	0	0	0	0	0	121	0	0	0	0	0	0	0	0	0	0	0	0	0	0	0	0	60	0	0	0	0
Verrucomicrobiota; vadinBE97	17	0	0	0	0	0	0	3	0	0	19	0	0	0	0	0	0	0	0	0	0	0	0	0	0	0	0	0	0	0	0	0	0	0	0	0	0	0	0	0	0	0	0	0	0	0	0	0	0
Verrucomicrobiota; Chthoniobacter	0	0	0	0	0	0	0	0	0	0	40	0	0	0	0	0	0	0	0	0	0	0	0	0	0	29	0	0	0	157	0	0	0	0	0	0	0	0	0	0	0	0	0	0	0	0	0	0	0
Verrucomicrobiota; Akkermansia	34	0	25	0	0	0	0	42	0	0	0	0	0	0	0	0	0	0	0	53	0	104	0	0	32	0	7	0	0	0	0	31	0	0	0	0	0	168	0	0	226	0	0	0	0	0	0	114	0
Actinobacteriota; Others	1014	2032	1044	2590	3159	61	3319	2870	2023	1467	1956	2022	730	0	2273	2558	2513	626	323	1347	1789	6855	0	3626	3825	2963	3617	3157	1660	4298	24	3138	4056	4297	2812	3598	2685	1609	0	1938	1867	829	35	435	2368	4835	3626	2953	1631
Bacteroidota; Others	45	0	101	0	71	0	41	82	157	50	182	111	93	0	122	192	328	137	11	428	77	12	0	44	57	180	117	240	145	83	0	156	745	2210	244	104	417	322	0	468	153	52	0	56	71	0	0	112	0
Firmicutes; Others	2899	2129	679	2177	0	0	470	506	1046	2047	1334	1165	1023	6	1251	1460	2410	527	38	3096	2026	705	3	2076	1368	1617	1264	806	1508	917	34	960	769	849	1534	1269	1247	5443	19	2388	2428	2868	0	577	1570	536	1759	1807	15
Proteobacteria; Others	616	846	496	1596	324	0	365	234	590	546	628	574	320	2	1016	698	246	3544	30	377	353	711	0	746	1742	1275	653	608	5324	2469	62	886	1416	1478	411	1071	39	818	0	1104	1506	2305	30	391	3205	106	152	846	2639
Verrucomicrobiota; Others	0	0	0	0	0	0	0	2	0	17	0	0	0	0	0	36	10	19	0	0	0	0	0	0	0	0	0	0	0	46	0	0	0	0	0	5	0	0	0	0	0	138	0	0	0	0	0	36	0
Others; Others	134	14	76	343	115	0	125	248	266	159	89	0	31	5	64	460	208	193	0	194	371	476	0	130	612	698	331	236	329	419	6	443	798	35	25	674	692	288	0	406	296	603	0	122	181	1452	150	331	0
[truncated: 30 more columns]

## Sheet: Figure S3
Row.names	Axis.1	Axis.2	sample.name	species_place		Species
1-papatasi	0.149855	-0.150206	20230710-61	papatasi_L.tropica-home		factors	Df	SumOfSqs	R2	F	Pr(>F)
10-perniciosus	-0.0435712	0.0403441	20230710-32	perniciosus_L.tropica-home		species	3	2.03518	0.0381365	1.49343	0.001
100-sergenti	-0.000925035	0.0395988	20230710-24	sergenti_Burrows-Lt.res.		Residual	113	51.3304	0.961863	NA	NA
105-sergenti	-0.0886369	0.117762	20230710-25	sergenti_Burrows-Lt.res.		Total	116	53.3656	1	NA	NA
12-perniciosus	0.0209458	-0.0122725	20230710-33	perniciosus_L.tropica-home
120-papatasi	-0.0511142	0.111431	20230710-55	papatasi_Burrows-Lt.res.
13-papatasi	0.132111	-0.122647	20231201_31	papatasi_L.tropica-home
131-papatasi	-0.12315	0.203494	20230710-56	papatasi_Burrows-Lt.res.
14-papatasi	0.0400169	0.0590373	20231201_32	papatasi_L.tropica-home
142-riouxi	-0.0435087	0.172163	20230710-30	riouxi_Burrows-Lt.res.
143-sergenti	-0.02687	0.145765	20230710-26	sergenti_Burrows-Lt.res.
144-papatasi	-0.123201	0.206214	20230710-57	papatasi_Burrows-Lt.res.
147-papatasi	-0.0553214	0.208458	20230710-67	papatasi_Burrows-Lt.res.
15-perniciosus	0.0943125	-0.0735637	20230710-34	perniciosus_L.tropica-home
156-perniciosus	-0.0324744	0.116393	20230710-43	perniciosus_Burrows-Lt.res.
157-papatasi	-0.505917	-0.227144	20230710-68	papatasi_L.major-home
158-papatasi	0.066826	-0.009727	20230710-58	papatasi_L.major-home
159-papatasi	0.0448717	-0.00855278	20230710-69	papatasi_L.major-home
16-sergenti	0.178556	-0.171964	20230710-19	sergenti_L.tropica-home
160-papatasi	0.09873	-0.0522774	20230710-59	papatasi_L.major-home
164-papatasi	0.0265718	0.0672368	20230710-70	papatasi_L.major-home
168-papatasi	-0.0495166	0.124805	20230710-60	papatasi_L.major-home
173-papatasi	0.0552168	0.00407056	20231201_9	papatasi_L.major-home
174-papatasi	-0.586287	-0.277103	20231201_10	papatasi_L.major-home
175-perniciosus	0.108003	-0.0504558	20230710-44	perniciosus_L.major-home
178-papatasi	0.0421394	0.0852709	20231201_11	papatasi_L.major-home
181-papatasi	-0.036137	0.10397	20231201_12	papatasi_L.major-home
182-papatasi	-0.0191433	0.105331	20231201_13	papatasi_L.major-home
183-papatasi	0.0542701	0.011658	20231201_14	papatasi_L.major-home
185-papatasi	-0.000692858	0.13633	20231201_15	papatasi_L.major-home
186-sergenti	-0.000961738	0.158026	20230710-27	sergenti_L.major-home
187-papatasi	-0.0397821	0.149312	20231201_16	papatasi_L.major-home
189-papatasi	-0.0745237	0.164818	20231201_25	papatasi_L.major-home
190-papatasi	0.00470603	0.0781152	20231201_26	papatasi_L.major-home
192-papatasi	0.0445285	0.074506	20231201_27	papatasi_L.major-home
193-riouxi	-0.0161316	0.0460727	20230710-77	riouxi_L.tropica-home
195-papatasi	-0.0102629	0.0451843	20231201_54	papatasi_L.tropica-home
2-papatasi	-0.060748	0.0499383	20230710-62	papatasi_L.tropica-home
20-papatasi	0.16464	-0.13413	20231201_33	papatasi_L.tropica-home
202-papatasi	-0.0559239	0.122534	20231201_55	papatasi_L.tropica-home
203-papatasi	-0.0807358	0.169031	20231201_56	papatasi_L.tropica-home
206-papatasi	-0.0888304	0.102423	20231201_28	papatasi_L.major-home
21-papatasi	0.113142	-0.118725	20230710-47	papatasi_L.tropica-home
215-papatasi	0.0994512	-0.142203	20231201_40	papatasi_L.tropica-home
217-segenti	0.0471775	-0.0568944	20230710-71	segenti_L.tropica-home
218-papatasi	0.136134	-0.211421	20231201_42	papatasi_L.tropica-home
219-papatasi	0.0554419	-0.0991943	20231201_43	papatasi_L.tropica-home
22-perniciosus	0.0403171	0.0194495	20230710-35	perniciosus_L.tropica-home
220-papatasi	0.0961062	-0.164528	20231201_41	papatasi_L.tropica-home
221-perniciosus	0.0163039	-0.0781222	20230710-72	perniciosus_L.tropica-home
222-papatasi	0.114845	-0.177113	20231201_44	papatasi_L.tropica-home
224-papatasi	0.137375	-0.221029	20231201_45	papatasi_L.tropica-home
225-papatasi	0.101374	-0.175693	20231201_46	papatasi_L.tropica-home
226-papatasi	0.0199619	-0.0348383	20231201_47	papatasi_L.tropica-home
227-papatasi	-0.575193	-0.310615	20231201_48	papatasi_L.tropica-home
229-papatasi	0.0761862	-0.12083	20231201_49	papatasi_L.tropica-home
23-papatasi	0.129405	-0.0884095	20231201_34	papatasi_L.tropica-home
231-papatasi	0.125845	-0.191001	20231201_50	papatasi_L.tropica-home
232-papatasi	0.158574	-0.23964	20231201_51	papatasi_L.tropica-home
233-papatasi	0.0898813	-0.150631	20231201_52	papatasi_L.tropica-home
234-papatasi	0.123565	-0.189414	20231201_53	papatasi_L.tropica-home
235-sergenti	-0.142997	0.258949	20230710-73	sergenti_L.tropica-home
236-perniciosus	-0.0609543	0.0702241	20230710-74	perniciosus_L.tropica-home
237-sergenti	-0.143858	0.260134	20230710-75	sergenti_L.tropica-home
238-papatasi	0.131335	-0.163224	20231201_57	papatasi_L.tropica-home
239-papatasi	0.16176	-0.210194	20231201_58	papatasi_L.tropica-home
24-perniciosus	0.120976	-0.0469346	20230710-36	perniciosus_L.tropica-home
240-papatasi	-0.616487	-0.264945	20231201_22	papatasi_L.major-home
241-papatasi	0.00031431	0.021031	20231201_23	papatasi_L.major-home
243-papatasi	0.0902777	-0.0927678	20231201_24	papatasi_L.major-home
245-sergenti	-0.00188054	0.088245	20230710-76	sergenti_L.major-home
249-papatasi	0.106141	-0.120545	20231201_17	papatasi_L.major-home
250-papatasi	-0.635747	-0.271709	20231201_18	papatasi_L.major-home
251-papatasi	0.0667764	-0.081237	20231201_19	papatasi_L.major-home
252-papatasi	0.0672265	-0.0671674	20231201_20	papatasi_L.major-home
253-papatasi	0.00761057	-0.0184199	20231201_21	papatasi_L.major-home
26-perniciosus	0.160083	-0.163292	20230710-37	perniciosus_L.tropica-home
27-papatasi	0.138303	-0.121334	20231201_35	papatasi_L.tropica-home
28-perniciosus	0.111396	-0.0294768	20230710-38	perniciosus_L.tropica-home
29-papatasi	-0.0290628	0.0847588	20231201_36	papatasi_L.tropica-home
3-papatasi	0.108164	-0.0589787	20230710-63	papatasi_L.tropica-home
30-perniciosus	0.105874	-0.0277342	20230710-39	perniciosus_L.tropica-home
31-papatasi	0.100808	-0.0170079	20231201_37	papatasi_L.tropica-home
32-papatasi	-0.00895259	0.067292	20231201_38	papatasi_L.tropica-home
33-papatasi	0.136937	-0.0817777	20231201_39	papatasi_L.tropica-home
34-sergenti	0.154789	-0.0969492	20230710-20	sergenti_L.tropica-home
37-papatasi	-0.00934493	0.0714532	20230710-48	papatasi_L.tropica-home
38-perniciosus	-0.0606199	0.127077	20230710-40	perniciosus_L.tropica-home
39-papatasi	-0.0439868	0.0980766	20230710-49	papatasi_L.tropica-home
4-papatasi	0.13653	-0.10135	20231201_29	papatasi_L.tropica-home
40-papatasi	-0.618618	-0.251716	20230710-50	papatasi_L.tropica-home
42-papatasi	0.0663555	0.0627627	20230710-51	papatasi_L.major-home
43-papatasi	-0.0138359	0.109549	20230710-52	papatasi_L.major-home
44-papatasi	0.0247437	0.114834	20230710-53	papatasi_L.major-home
45-papatasi	-0.00995027	0.112369	20231201_1	papatasi_L.major-home
46-papatasi	0.0781151	0.0427182	20230710-64	papatasi_L.major-home
47-papatasi	-0.026683	0.142812	20230710-65	papatasi_L.major-home
48-papatasi	-0.016842	0.129044	20230710-66	papatasi_L.major-home
49-papatasi	-0.0906061	0.113521	20231201_2	papatasi_L.major-home
52-papatasi	0.0931564	0.0164146	20231201_3	papatasi_L.major-home
53-papatasi	-0.0193926	0.142374	20231201_4	papatasi_L.major-home
54-papatasi	0.0272998	0.119441	20231201_5	papatasi_L.major-home
57-papatasi	0.0798873	0.0392711	20231201_6	papatasi_L.major-home
58-papatasi	-0.0387634	0.166612	20231201_7	papatasi_L.major-home
59-papatasi	0.00102473	0.0783956	20231201_8	papatasi_L.major-home
6-perniciosus	0.141737	-0.131446	20230710-31	perniciosus_L.tropica-home
60-perniciosus	0.0858147	-0.0266978	20230710-41	perniciosus_L.major-home
7-papatasi	0.119508	-0.135325	20230710-45	papatasi_L.tropica-home
72-papatasi	-0.0497264	0.116074	20230710-54	papatasi_Burrows-Lt.res.
74-riouxi	-0.0443258	0.0932947	20230710-28	riouxi_Burrows-Lt.res.
75-sergenti	-0.145855	0.265209	20230710-21	sergenti_Burrows-Lt.res.
8-papatasi	0.0772781	-0.0623446	20230710-46	papatasi_L.tropica-home
80-sergenti	0.0251631	0.0704501	20230710-22	sergenti_Burrows-Lt.res.
83-riouxi	-0.0682705	0.152287	20230710-78	riouxi_Burrows-Lt.res.
85-sergenti	-0.0533607	0.153012	20230710-23	sergenti_Burrows-Lt.res.
88-riouxi	-0.082147	0.152949	20230710-29	riouxi_Burrows-Lt.res.
9-papatasi	0.0890541	-0.0764589	20231201_30	papatasi_L.tropica-home
