# Supplementary material for: Comparative analysis of the microbiota of sand fly vectors of Leishmania major and L. tropica in a mixed focus of cutaneous leishmaniasis in southeast Tunisia; ecotype shapes the bacterial community structure
Source: PLoS Negl Trop Dis. 2024 Sep 5;18(9):e0012458. doi: 10.1371/journal.pntd.0012458 (PMC11407667; doi:10.1371/journal.pntd.0012458)
Supplement: S2 Data — (XLSX) [file pntd.0012458.s002.xlsx]

## Sheet: Figure 4
Phylum_Genus	1-papatasi-Fung	2-papatasi-Fung	42-papatasi-Fung	43-papatasi-Fung	72-papatasi-Fung	120-papatasi-Fung	16-sergenti-Fung	34-sergenti-Fung	186-sergenti-Fung	245-sergenti-Fung	75-sergenti-Fung	80-sergenti-Fung	3-papatasi-F	7-papatasi-F	8-papatasi-F	21-papatasi-F	37-papatasi-F	39-papatasi-F	40-papatasi-F	44-papatasi-F	46-papatasi-F	47-papatasi-F	48-papatasi-F	131-papatasi-F	144-papatasi-F	147-papatasi-F	157-papatasi-F	158-papatasi-F	159-papatasi-F	160-papatasi-F	164-papatasi-F	168-papatasi-F	85-sergenti-F	100-sergenti-F	105-sergenti-F	217-sergenti-F	143-sergenti-F	235-sergenti-F	237-sergenti-F	74-riouxi-F	83-riouxi-F	88-riouxi-F	142-riouxi-F	193-riouxi-F	6-perniciosus-F	10-perniciosus-F	12-perniciosus-F	15-perniciosus-F	22-perniciosus-F
Name of the location	L.tropica-home	L.tropica-home	L.major-home	L.major-home	L. trop Res	L. trop Res	L.tropica-home	L.tropica-home	L.major-home	L.major-home	L. trop Res	L. trop Res	L.tropica-home	L.tropica-home	L.tropica-home	L.tropica-home	L.tropica-home	L.tropica-home	L.tropica-home	L.major-home	L.major-home	L.major-home	L.major-home	L. trop Res	L. trop Res	L. trop Res	L.major-home	L.major-home	L.major-home	L.major-home	L.major-home	L.major-home	L. trop Res	L. trop Res	L. trop Res	L.tropica-home	L. trop Res	L.tropica-home	L.tropica-home	L. trop Res	L. trop Res	L. trop Res	L. trop Res	L.tropica-home	L.tropica-home	L.tropica-home	L.tropica-home	L.tropica-home	L.tropica-home
Ascomycota; Capnodiales	375	2039	3	0	57	0	43	0	0	0	1728	2544	0	0	0	0	0	0	0	0	0	0	1158	3292	3780	2751	4607	3491	0	0	15515	5700	0	371	0	0	2646	0	10	2933	929	0	1450	19151	2511	0	4664	0	0
Ascomycota; Cladosporium	5159	6230	1997	18	286	0	6784	891	115	0	6909	2368	15201	11349	7306	6790	0	6	0	104	196	0	4007	28	6757	13567	19887	3992	7141	0	4423	7734	0	3	0	0	500	21241	4180	17592	128	109	5099	5781	17674	0	2694	12768	1028
Ascomycota; Mycosphaerella	7549	628	10	21	91	0	425	1898	0	3121	6554	1555	6774	20760	13449	10395	0	6596	3231	287	0	674	0	728	0	0	0	0	0	24288	0	0	0	0	18628	0	0	8898	2431	0	71	0	9031	0	2683	32603	0	3324	5482
Ascomycota; Alternaria	0	488	0	12	0	0	1997	1922	0	0	10	16237	4432	0	0	0	0	0	0	0	0	0	0	0	0	0	0	14946	0	306	0	0	0	0	0	0	0	0	448	7	6	0	0	0	1758	0	0	0	115
Ascomycota; Stemphylium	3926	59	0	0	0	0	1931	0	0	0	0	0	0	0	0	0	0	0	0	0	0	0	0	0	0	0	0	0	0	0	5	16	0	0	0	0	0	0	8842	55	125	0	0	0	2561	0	0	4791	0
Ascomycota; Aspergillus	1530	10098	4257	24237	0	23762	5277	6163	13444	4413	557	5098	2703	70	7917	1137	0	21	2417	12176	5370	13026	8563	13413	197	1965	3251	6413	14667	1674	0	9	11886	0	2130	3060	1885	1970	11804	242	35124	35075	5582	1665	1300	8817	14377	10274	10559
Ascomycota; Simplicillium	2503	6123	0	400	0	0	0	809	0	7491	0	0	0	0	0	413	0	0	0	1543	875	0	0	0	0	3310	0	266	0	0	0	9367	1244	0	0	17260	2261	0	0	0	0	0	0	0	0	0	0	0	3062
Ascomycota; Chaetomium	0	0	628	0	0	0	124	224	0	0	0	1191	0	0	0	0	4989	17006	26971	0	0	1305	0	0	0	427	0	0	0	0	0	0	0	8427	76	0	6754	0	430	0	250	0	537	0	42	0	0	2539	3393
Basidiomycota; Coprinopsis	0	0	0	0	0	0	0	0	0	0	0	0	0	0	0	0	0	0	0	0	0	0	0	0	0	0	0	0	0	0	0	0	0	0	0	0	0	0	0	0	0	0	0	0	0	0	0	0	0
Basidiomycota; Malassezia	0	0	0	0	0	0	0	0	0	0	256	0	0	0	0	0	0	231	0	258	0	0	0	226	0	0	0	0	0	316	0	65	0	0	0	36	0	476	0	0	0	0	185	122	0	0	0	46	0
Basidiomycota; Sporobolomyces	0	0	0	0	0	0	80	0	0	0	0	0	143	0	0	0	0	0	0	0	0	0	0	0	0	0	0	0	0	0	0	0	0	0	0	0	0	149	1332	19	47	0	0	0	90	0	0	0	0
Basidiomycota; Cystofilobasidium	0	0	0	0	0	0	0	0	0	0	0	0	0	0	0	0	0	0	0	0	0	0	0	0	0	0	0	0	0	0	0	0	0	0	0	0	0	0	0	0	0	0	0	0	0	0	395	0	0
Basidiomycota; Filobasidium	69	215	0	0	0	0	367	136	77	56	253	0	170	641	296	73	0	0	0	0	98	1186	139	0	4	0	323	242	342	0	0	0	0	0	0	53	0	647	0	0	0	0	0	0	2948	0	261	177	3269
Basidiomycota; Naganishia	0	0	0	0	0	0	0	0	918	0	0	0	0	0	0	0	0	0	0	0	0	0	0	0	0	0	0	0	0	0	0	0	0	0	0	0	0	0	0	0	0	0	0	0	0	0	0	0	0
Basidiomycota; Vishniacozyma	0	47	0	0	0	0	0	0	0	0	0	0	0	0	0	192	384	0	0	0	0	29	0	0	0	0	0	0	0	0	0	0	0	0	0	0	0	59	0	0	0	0	0	0	0	0	0	0	0
Fungi; Fungi	0	36	36	0	0	0	0	0	0	0	0	0	0	261	0	0	0	0	0	10	58	12	0	0	2560	7	0	0	0	0	0	0	0	0	219	0	0	0	0	0	0	0	609	0	0	0	19	0	1457
Mortierellomycota; Mortierella	0	1617	68	0	579	0	0	0	0	6100	0	141	0	0	0	0	0	0	0	0	0	0	0	0	0	0	0	0	0	0	0	0	0	0	0	3853	0	0	0	227	0	0	0	0	0	0	0	0	0
Mortierellomycota; Mortierellales	0	0	0	0	0	0	0	0	0	0	0	0	0	0	0	0	0	0	0	0	0	0	0	0	0	0	0	0	0	0	0	0	0	0	0	0	0	0	0	0	0	0	0	0	0	0	0	0	0
Mucoromycota; Circinella	0	0	0	0	0	0	0	0	0	0	0	0	0	0	0	0	0	0	0	0	0	0	0	0	0	0	0	0	0	0	0	0	0	0	0	0	0	0	0	0	0	0	0	0	0	0	0	0	0
Mucoromycota; Rhizopus	0	0	0	0	0	0	0	0	0	0	0	0	0	0	0	0	0	0	0	0	0	0	0	0	85	0	0	0	0	0	0	0	0	0	0	0	0	0	0	0	0	0	884	223	0	0	0	0	0
Ascomycota; Others	1564	564	14099	183	30625	6476	5030	143	3752	991	4813	52	2156	1828	0	9952	4903	4118	0	2294	8711	2321	4155	17	18142	14925	1700	7552	1600	6733	11538	5667	13806	16236	6380	4490	16090	3980	1387	2535	2453	0	5818	1090	306	0	5376	1146	1042
Basidiomycota; Others	0	123	28	5	0	0	0	0	0	0	36	35	0	485	0	8	0	0	0	191	116	0	0	0	0	0	593	4	108	0	0	0	30	0	0	0	0	0	26	0	0	0	0	300	0	0	51	11	0
Mucoromycota; Others	0	0	0	0	0	0	0	0	0	0	0	0	0	0	0	0	0	0	0	0	0	0	0	0	0	0	0	0	0	0	0	0	0	0	0	0	10	0	0	0	0	0	115	0	0	0	0	0	0
[truncated: 67 more columns]

## Sheet: Figure 5a
Row.names	Axis.1	Axis.2	sample.name	place	rownm		Place
1-papatasi-F	-0.0921508	-0.257273	20230710-79	L.tropica-home	1-papatasi-Fung		factors	Df	SumOfSqs	R2	F	Pr(>F)
10-perniciosus-F	0.113658	-0.00479131	20231201_116	L.tropica-home	10-perniciosus-F		place	2	4.098	0.0889038	5.51321	0.001
100-sergenti-F	0.130555	-0.0760445	20231201_104	Burrows-Lt.res.	100-sergenti-F		Residual	113	41.9967	0.911096	NA	NA
105-sergenti-F	0.117735	-0.235901	20231201_105	Burrows-Lt.res.	105-sergenti-F		Total	115	46.0947	1	NA	NA
12-perniciosus-F	0.116376	-0.0800295	20231201_117	L.tropica-home	12-perniciosus-F
120-papatasi-F	0.198748	0.0278713	20230710-84	Burrows-Lt.res.	120-papatasi-Fung
13-papatasi-F	-0.190473	-0.378545	20231201_159	L.tropica-home	13-papatasi-F
131-papatasi-F	0.171869	-0.0918075	20231201_94	Burrows-Lt.res.	131-papatasi-F
14-papatasi-F	-0.157768	0.215518	20231201_160	L.tropica-home	14-papatasi-F
142-riouxi-F	0.0796847	-0.21626	20231201_113	Burrows-Lt.res.	142-riouxi-F
143-sergenti-F	-0.0119864	0.194626	20231201_107	Burrows-Lt.res.	143-sergenti-F
144-papatasi-F	-0.0158705	-0.165291	20231201_95	Burrows-Lt.res.	144-papatasi-F
147-papatasi-F	0.101632	-0.0968391	20231201_96	Burrows-Lt.res.	147-papatasi-F
15-perniciosus-F	-0.160273	-0.315914	20231201_118	L.tropica-home	15-perniciosus-F
156-perniciosus-F	0.149292	-0.208428	20231201_129	Burrows-Lt.res.	156-perniciosus-F
157-papatasi-F	-0.142662	-0.239298	20231201_97	L.major-home	157-papatasi-F
158-papatasi-F	-0.101623	0.125948	20231201_98	L.major-home	158-papatasi-F
159-papatasi-F	-0.236435	0.288004	20231201_99	L.major-home	159-papatasi-F
16-sergenti-F	-0.251975	0.0890849	20230710-85	L.tropica-home	16-sergenti-Fung
160-papatasi-F	-0.0465907	0.222639	20231201_100	L.major-home	160-papatasi-F
164-papatasi-F	-0.0286124	-0.182	20231201_101	L.major-home	164-papatasi-F
168-papatasi-F	0.0413254	-0.122386	20231201_102	L.major-home	168-papatasi-F
173-papatasi-F	0.0406039	-0.149325	20231201_138	L.major-home	173-papatasi-F
174-papatasi-F	-0.0867922	0.416084	20231201_139	L.major-home	174-papatasi-F
175-perniciosus-F	-0.262966	0.210405	20231201_128	L.major-home	175-perniciosus-F
178-papatasi-F	0.319062	0.0518978	20231201_140	L.major-home	178-papatasi-F
181-papatasi-F	0.185528	-0.0364863	20231201_141	L.major-home	181-papatasi-F
182-papatasi-F	0.192859	0.0224719	20231201_142	L.major-home	182-papatasi-F
183-papatasi-F	0.178097	-0.101142	20231201_143	L.major-home	183-papatasi-F
185-papatasi-F	0.412114	0.0579327	20231201_144	L.major-home	185-papatasi-F
186-sergenti-F	0.278012	0.248144	20230710-87	L.major-home	186-sergenti-Fung
187-papatasi-F	0.11268	0.485092	20231201_145	L.major-home	187-papatasi-F
189-papatasi-F	0.449557	0.0468815	20231201_154	L.major-home	189-papatasi-F
190-papatasi-F	0.158245	-0.167961	20231201_155	L.major-home	190-papatasi-F
192-papatasi-F	-0.0706434	0.344908	20231201_156	L.major-home	192-papatasi-F
193-riouxi-F	0.158715	-0.0548937	20231201_114	L.tropica-home	193-riouxi-F
195-papatasi-F	-0.0757582	-0.183721	20231201_182	L.tropica-home	195-papatasi-F
2-papatasi-F	-0.243597	0.170177	20230710-80	L.tropica-home	2-papatasi-Fung
20-papatasi-F	-0.149956	-0.165291	20231201_161	L.tropica-home	20-papatasi-F
202-papatasi-F	0.238726	0.0644747	20231201_183	L.tropica-home	202-papatasi-F
203-papatasi-F	0.195354	0.0235504	20231201_184	L.tropica-home	203-papatasi-F
21-papatasi-F	-0.0982854	-0.211031	20231201_86	L.tropica-home	21-papatasi-F
215-papatasi-F	-0.00970643	-0.0989429	20231201_168	L.tropica-home	215-papatasi-F
217-sergenti-F	-0.0109257	0.347479	20231201_106	L.tropica-home	217-sergenti-F
218-papatasi-F	-0.323727	0.312859	20231201_170	L.tropica-home	218-papatasi-F
219-papatasi-F	-0.229593	0.345251	20231201_171	L.tropica-home	219-papatasi-F
22-perniciosus-F	-0.198972	0.337976	20231201_119	L.tropica-home	22-perniciosus-F
220-papatasi-F	-0.0179821	-0.100055	20231201_169	L.tropica-home	220-papatasi-F
221-perniciosus-F	-0.152454	-0.203998	20231201_125	L.tropica-home	221-perniciosus-F
222-papatasi-F	0.145525	0.0921576	20231201_172	L.tropica-home	222-papatasi-F
224-papatasi-F	-0.0925271	-0.079039	20231201_173	L.tropica-home	224-papatasi-F
225-papatasi-F	-0.240374	0.177147	20231201_174	L.tropica-home	225-papatasi-F
226-papatasi-F	-0.273691	0.237628	20231201_175	L.tropica-home	226-papatasi-F
227-papatasi-F	-0.268561	-0.106286	20231201_176	L.tropica-home	227-papatasi-F
229-papatasi-F	-0.137721	0.408129	20231201_177	L.tropica-home	229-papatasi-F
23-papatasi-F	-0.116386	-0.213405	20231201_162	L.tropica-home	23-papatasi-F
231-papatasi-F	-0.178049	0.0615071	20231201_178	L.tropica-home	231-papatasi-F
232-papatasi-F	-0.189886	0.129247	20231201_179	L.tropica-home	232-papatasi-F
233-papatasi-F	-0.0859442	-0.163721	20231201_180	L.tropica-home	233-papatasi-F
234-papatasi-F	-0.188361	0.0621868	20231201_181	L.tropica-home	234-papatasi-F
235-sergenti-F	-0.160297	-0.382485	20231201_108	L.tropica-home	235-sergenti-F
236-perniciosus-F	0.0447373	-0.229113	20231201_126	L.tropica-home	236-perniciosus-F
237-sergenti-F	-0.233982	0.0636478	20231201_109	L.tropica-home	237-sergenti-F
238-papatasi-F	-0.196213	-0.384152	20231201_185	L.tropica-home	238-papatasi-F
239-papatasi-F	-0.143528	-0.309033	20231201_186	L.tropica-home	239-papatasi-F
24-perniciosus-F	-0.331075	0.130048	20231201_120	L.tropica-home	24-perniciosus-F
240-papatasi-F	0.210916	0.0814785	20231201_151	L.major-home	240-papatasi-F
241-papatasi-F	-0.0957335	0.499137	20231201_152	L.major-home	241-papatasi-F
243-papatasi-F	0.20732	0.0677876	20231201_153	L.major-home	243-papatasi-F
245-sergenti-F	0.160132	-0.0495678	20230710-88	L.major-home	245-sergenti-Fung
249-papatasi-F	-0.307048	0.1074	20231201_146	L.major-home	249-papatasi-F
250-papatasi-F	-0.148858	-0.241924	20231201_147	L.major-home	250-papatasi-F
251-papatasi-F	-0.325008	0.0957149	20231201_148	L.major-home	251-papatasi-F
252-papatasi-F	-0.287861	0.158315	20231201_149	L.major-home	252-papatasi-F
253-papatasi-F	-0.127997	-0.334582	20231201_150	L.major-home	253-papatasi-F
26-perniciosus-F	-0.338978	0.0644828	20231201_121	L.tropica-home	26-perniciosus-F
27-papatasi-F	-0.301461	-0.0512932	20231201_163	L.tropica-home	27-papatasi-F
28-perniciosus-F	-0.34668	0.0505284	20231201_122	L.tropica-home	28-perniciosus-F
29-papatasi-F	-0.262923	0.108371	20231201_164	L.tropica-home	29-papatasi-F
3-papatasi-F	-0.168822	-0.275252	20231201_83	L.tropica-home	3-papatasi-F
30-perniciosus-F	-0.281116	0.02767	20231201_123	L.tropica-home	30-perniciosus-F
31-papatasi-F	-0.323108	0.184197	20231201_165	L.tropica-home	31-papatasi-F
32-papatasi-F	-0.291502	0.0517888	20231201_166	L.tropica-home	32-papatasi-F
33-papatasi-F	-0.209293	-0.0255783	20231201_167	L.tropica-home	33-papatasi-F
34-sergenti-F	-0.28675	0.175659	20230710-86	L.tropica-home	34-sergenti-Fung
37-papatasi-F	0.172604	-0.00771711	20231201_87	L.tropica-home	37-papatasi-F
38-perniciosus-F	0.254033	0.0466455	20231201_124	L.tropica-home	38-perniciosus-F
39-papatasi-F	0.096862	-0.24162	20231201_88	L.tropica-home	39-papatasi-F
4-papatasi-F	-0.0337382	-0.137573	20231201_157	L.tropica-home	4-papatasi-F
40-papatasi-F	0.0969428	-0.196525	20231201_89	L.tropica-home	40-papatasi-F
42-papatasi-F	0.169923	-0.0395406	20230710-81	L.major-home	42-papatasi-Fung
43-papatasi-F	0.43966	0.098843	20230710-82	L.major-home	43-papatasi-Fung
44-papatasi-F	0.429317	0.087492	20231201_90	L.major-home	44-papatasi-F
45-papatasi-F	0.375528	0.121531	20231201_130	L.major-home	45-papatasi-F
46-papatasi-F	0.313636	0.11921	20231201_91	L.major-home	46-papatasi-F
47-papatasi-F	0.374218	-0.0135535	20231201_92	L.major-home	47-papatasi-F
48-papatasi-F	0.137152	-0.0760806	20231201_93	L.major-home	48-papatasi-F
49-papatasi-F	0.244575	0.147125	20231201_131	L.major-home	49-papatasi-F
52-papatasi-F	0.369617	0.083048	20231201_132	L.major-home	52-papatasi-F
53-papatasi-F	0.476935	0.161613	20231201_133	L.major-home	53-papatasi-F
54-papatasi-F	0.234208	0.252048	20231201_134	L.major-home	54-papatasi-F
57-papatasi-F	-0.00251712	0.196659	20231201_135	L.major-home	57-papatasi-F
58-papatasi-F	0.356609	0.00850393	20231201_136	L.major-home	58-papatasi-F
59-papatasi-F	0.45022	0.0999403	20231201_137	L.major-home	59-papatasi-F
6-perniciosus-F	-0.194871	-0.298227	20231201_115	L.tropica-home	6-perniciosus-F
60-perniciosus-F	0.0617205	-0.254763	20231201_127	L.major-home	60-perniciosus-F
7-papatasi-F	-0.17853	-0.310758	20231201_84	L.tropica-home	7-papatasi-F
72-papatasi-F	0.149836	-0.0169033	20230710-83	Burrows-Lt.res.	72-papatasi-Fung
74-riouxi-F	0.145945	-0.0464265	20231201_110	Burrows-Lt.res.	74-riouxi-F
75-sergenti-F	-0.0550151	-0.284103	20230710-89	Burrows-Lt.res.	75-sergenti-Fung
8-papatasi-F	0.00913449	-0.309048	20231201_85	L.tropica-home	8-papatasi-F
80-sergenti-F	-0.0694042	0.102625	20230710-90	Burrows-Lt.res.	80-sergenti-Fung
83-riouxi-F	0.0158904	0.133267	20231201_111	Burrows-Lt.res.	83-riouxi-F
85-sergenti-F	0.22259	0.0246474	20231201_103	Burrows-Lt.res.	85-sergenti-F
88-riouxi-F	0.221512	0.030984	20231201_112	Burrows-Lt.res.	88-riouxi-F
9-papatasi-F	0.113862	-0.175767	20231201_158	L.tropica-home	9-papatasi-F

## Sheet: Figure 5b
place	feature	value
L. trop res	ACE	7
L. trop res	ACE	NA
L. trop res	ACE	NA
L. trop res	ACE	12
L. trop res	ACE	NA
L. trop res	ACE	20
L. trop res	ACE	22.7026
L. trop res	ACE	29
L. trop res	ACE	14
L. trop res	ACE	10.7597
L. trop res	ACE	25
L. trop res	ACE	31.8621
L. trop res	ACE	32
L. trop res	ACE	24
L. trop res	ACE	14
L. trop res	ACE	5
L.major-home	ACE	NA
L.major-home	ACE	NA
L.major-home	ACE	NA
L.major-home	ACE	NA
L.major-home	ACE	12
L.major-home	ACE	20
L.major-home	ACE	NA
L.major-home	ACE	NA
L.major-home	ACE	23
L.major-home	ACE	19
L.major-home	ACE	15
L.major-home	ACE	14.4632
L.major-home	ACE	21
L.major-home	ACE	25
L.major-home	ACE	NA
L.major-home	ACE	NA
L.major-home	ACE	NA
L.major-home	ACE	17
L.major-home	ACE	27
L.major-home	ACE	18
L.major-home	ACE	12
L.major-home	ACE	16
L.major-home	ACE	NA
L.major-home	ACE	27
L.major-home	ACE	NA
L.major-home	ACE	22.1111
L.major-home	ACE	21
L.major-home	ACE	16
L.major-home	ACE	23
L.major-home	ACE	17.37
L.major-home	ACE	21
L.major-home	ACE	17
L.major-home	ACE	NA
L.major-home	ACE	21
L.major-home	ACE	21
L.major-home	ACE	NA
L.major-home	ACE	19
L.major-home	ACE	11
L.major-home	ACE	40
L.major-home	ACE	37
L.major-home	ACE	NA
L.major-home	ACE	19
L.major-home	ACE	24
L.tropica-home	ACE	25
L.tropica-home	ACE	NA
L.tropica-home	ACE	14
L.tropica-home	ACE	NA
L.tropica-home	ACE	17
L.tropica-home	ACE	19
L.tropica-home	ACE	33
L.tropica-home	ACE	NA
L.tropica-home	ACE	NA
L.tropica-home	ACE	32
L.tropica-home	ACE	25.8588
L.tropica-home	ACE	NA
L.tropica-home	ACE	NA
L.tropica-home	ACE	23
L.tropica-home	ACE	NA
L.tropica-home	ACE	20
L.tropica-home	ACE	17
L.tropica-home	ACE	19
L.tropica-home	ACE	NA
L.tropica-home	ACE	NA
L.tropica-home	ACE	16.12
L.tropica-home	ACE	20
L.tropica-home	ACE	26
L.tropica-home	ACE	31.5152
L.tropica-home	ACE	19
L.tropica-home	ACE	18
L.tropica-home	ACE	20
L.tropica-home	ACE	NA
L.tropica-home	ACE	NA
L.tropica-home	ACE	28
L.tropica-home	ACE	15
L.tropica-home	ACE	25
L.tropica-home	ACE	NA
L.tropica-home	ACE	17.4778
L.tropica-home	ACE	28
L.tropica-home	ACE	NA
L.tropica-home	ACE	NA
L.tropica-home	ACE	26
L.tropica-home	ACE	31
L.tropica-home	ACE	NA
L.tropica-home	ACE	25.125
L.tropica-home	ACE	20
L.tropica-home	ACE	NA
L.tropica-home	ACE	NA
L.tropica-home	ACE	NA
L.tropica-home	ACE	NA
L.tropica-home	ACE	21
L.tropica-home	ACE	NA
L.tropica-home	ACE	NA
L.tropica-home	ACE	11.125
L.tropica-home	ACE	8
L.tropica-home	ACE	42.3435
L.tropica-home	ACE	NA
L.tropica-home	ACE	22
L.tropica-home	ACE	NA
L.tropica-home	ACE	NA
L.tropica-home	ACE	14
L. trop Res	Pielou	0.683753
L. trop Res	Pielou	0.70243
L. trop Res	Pielou	0.746398
L. trop Res	Pielou	0.612172
L. trop Res	Pielou	0.813352
L. trop Res	Pielou	0.693497
L. trop Res	Pielou	0.700101
L. trop Res	Pielou	0.827251
L. trop Res	Pielou	0.640885
L. trop Res	Pielou	0.0850898
L. trop Res	Pielou	0.776816
L. trop Res	Pielou	0.758535
L. trop Res	Pielou	0.734259
L. trop Res	Pielou	0.295435
L. trop Res	Pielou	0.565978
L. trop Res	Pielou	0.156955
L.major-home	Pielou	0.676607
L.major-home	Pielou	0.733151
L.major-home	Pielou	0.885189
L.major-home	Pielou	0.589529
L.major-home	Pielou	0.789649
L.major-home	Pielou	0.723478
L.major-home	Pielou	0.559452
L.major-home	Pielou	0.857613
L.major-home	Pielou	0.84021
L.major-home	Pielou	0.61594
L.major-home	Pielou	0.631128
L.major-home	Pielou	0.0626841
L.major-home	Pielou	0.66496
L.major-home	Pielou	0.635327
L.major-home	Pielou	0.676842
L.major-home	Pielou	0.771912
L.major-home	Pielou	0.558396
L.major-home	Pielou	0.773068
L.major-home	Pielou	0.825546
L.major-home	Pielou	0.521464
L.major-home	Pielou	0.697627
L.major-home	Pielou	0.622395
L.major-home	Pielou	0.716271
L.major-home	Pielou	0.836687
L.major-home	Pielou	0.638991
L.major-home	Pielou	0.823807
L.major-home	Pielou	0.842241
L.major-home	Pielou	0.721988
L.major-home	Pielou	0.700863
L.major-home	Pielou	0.18108
L.major-home	Pielou	0.636315
L.major-home	Pielou	0.558074
L.major-home	Pielou	0.708131
L.major-home	Pielou	0.624213
L.major-home	Pielou	0.730894
L.major-home	Pielou	0.667098
L.major-home	Pielou	0.74446
L.major-home	Pielou	0.682833
L.major-home	Pielou	0.660932
L.major-home	Pielou	0.858864
L.major-home	Pielou	0.530645
L.major-home	Pielou	0.66368
L.major-home	Pielou	0.728774
L.tropica-home	Pielou	0.791151
L.tropica-home	Pielou	0.650416
L.tropica-home	Pielou	0.743455
L.tropica-home	Pielou	0.759884
L.tropica-home	Pielou	0.312725
L.tropica-home	Pielou	0.765365
L.tropica-home	Pielou	0.816034
L.tropica-home	Pielou	0.68518
L.tropica-home	Pielou	0.744796
L.tropica-home	Pielou	0.802313
L.tropica-home	Pielou	0.798677
L.tropica-home	Pielou	0.942283
L.tropica-home	Pielou	0.446105
L.tropica-home	Pielou	0.714892
L.tropica-home	Pielou	0.801899
L.tropica-home	Pielou	0.594521
L.tropica-home	Pielou	0.805715
L.tropica-home	Pielou	0.79176
L.tropica-home	Pielou	0.878436
L.tropica-home	Pielou	0.752493
L.tropica-home	Pielou	0.687613
L.tropica-home	Pielou	0.7139
L.tropica-home	Pielou	0.724199
L.tropica-home	Pielou	0.829861
L.tropica-home	Pielou	0.8225
L.tropica-home	Pielou	0.566536
L.tropica-home	Pielou	0.80755
L.tropica-home	Pielou	0.804697
L.tropica-home	Pielou	0.83004
L.tropica-home	Pielou	0.654641
L.tropica-home	Pielou	0.827046
L.tropica-home	Pielou	0.787307
L.tropica-home	Pielou	0.740943
L.tropica-home	Pielou	0.453456
L.tropica-home	Pielou	0.790268
L.tropica-home	Pielou	0.700574
L.tropica-home	Pielou	0.821573
L.tropica-home	Pielou	0.869395
L.tropica-home	Pielou	0.798049
L.tropica-home	Pielou	0.87254
L.tropica-home	Pielou	0.823359
L.tropica-home	Pielou	0.658108
L.tropica-home	Pielou	0.798881
L.tropica-home	Pielou	0.83108
L.tropica-home	Pielou	0.832438
L.tropica-home	Pielou	0.670634
L.tropica-home	Pielou	0.749355
L.tropica-home	Pielou	0.906074
L.tropica-home	Pielou	0.800623
L.tropica-home	Pielou	0.156026
L.tropica-home	Pielou	0.551825
L.tropica-home	Pielou	0.784776
L.tropica-home	Pielou	0.569001
L.tropica-home	Pielou	0.746427
L.tropica-home	Pielou	0.794377
L.tropica-home	Pielou	0.781043
L.tropica-home	Pielou	0.791407

## Sheet: Figure S4
Row.names	Axis.1	Axis.2	sample.name	id	species		Species
1-papatasi-F	-0.0921508	-0.257273	20230710-79	1	papatasi		factors	Df	SumOfSqs	R2	F	Pr(>F)
10-perniciosus-F	0.113658	-0.00479131	20231201_116	10	perniciosus		species	3	1.94333	0.0421595	1.64323	0.005
100-sergenti-F	0.130555	-0.0760445	20231201_104	100	sergenti		Residual	112	44.1514	0.957841	NA	NA
105-sergenti-F	0.117735	-0.235901	20231201_105	105	sergenti		Total	115	46.0947	1	NA	NA
12-perniciosus-F	0.116376	-0.0800295	20231201_117	12	perniciosus
120-papatasi-F	0.198748	0.0278713	20230710-84	120	papatasi
13-papatasi-F	-0.190473	-0.378545	20231201_159	13	papatasi
131-papatasi-F	0.171869	-0.0918075	20231201_94	131	papatasi
14-papatasi-F	-0.157768	0.215518	20231201_160	14	papatasi
142-riouxi-F	0.0796847	-0.21626	20231201_113	142	riouxi
143-sergenti-F	-0.0119864	0.194626	20231201_107	143	sergenti
144-papatasi-F	-0.0158705	-0.165291	20231201_95	144	papatasi
147-papatasi-F	0.101632	-0.0968391	20231201_96	147	papatasi
15-perniciosus-F	-0.160273	-0.315914	20231201_118	15	perniciosus
156-perniciosus-F	0.149292	-0.208428	20231201_129	156	perniciosus
157-papatasi-F	-0.142662	-0.239298	20231201_97	157	papatasi
158-papatasi-F	-0.101623	0.125948	20231201_98	158	papatasi
159-papatasi-F	-0.236435	0.288004	20231201_99	159	papatasi
16-sergenti-F	-0.251975	0.0890849	20230710-85	16	sergenti
160-papatasi-F	-0.0465907	0.222639	20231201_100	160	papatasi
164-papatasi-F	-0.0286124	-0.182	20231201_101	164	papatasi
168-papatasi-F	0.0413254	-0.122386	20231201_102	168	papatasi
173-papatasi-F	0.0406039	-0.149325	20231201_138	173	papatasi
174-papatasi-F	-0.0867922	0.416084	20231201_139	174	papatasi
175-perniciosus-F	-0.262966	0.210405	20231201_128	175	perniciosus
178-papatasi-F	0.319062	0.0518978	20231201_140	178	papatasi
181-papatasi-F	0.185528	-0.0364863	20231201_141	181	papatasi
182-papatasi-F	0.192859	0.0224719	20231201_142	182	papatasi
183-papatasi-F	0.178097	-0.101142	20231201_143	183	papatasi
185-papatasi-F	0.412114	0.0579327	20231201_144	185	papatasi
186-sergenti-F	0.278012	0.248144	20230710-87	186	sergenti
187-papatasi-F	0.11268	0.485092	20231201_145	187	papatasi
189-papatasi-F	0.449557	0.0468815	20231201_154	189	papatasi
190-papatasi-F	0.158245	-0.167961	20231201_155	190	papatasi
192-papatasi-F	-0.0706434	0.344908	20231201_156	192	papatasi
193-riouxi-F	0.158715	-0.0548937	20231201_114	193	riouxi
195-papatasi-F	-0.0757582	-0.183721	20231201_182	195	papatasi
2-papatasi-F	-0.243597	0.170177	20230710-80	2	papatasi
20-papatasi-F	-0.149956	-0.165291	20231201_161	20	papatasi
202-papatasi-F	0.238726	0.0644747	20231201_183	202	papatasi
203-papatasi-F	0.195354	0.0235504	20231201_184	203	papatasi
21-papatasi-F	-0.0982854	-0.211031	20231201_86	21	papatasi
215-papatasi-F	-0.00970643	-0.0989429	20231201_168	215	papatasi
217-sergenti-F	-0.0109257	0.347479	20231201_106	217	sergenti
218-papatasi-F	-0.323727	0.312859	20231201_170	218	papatasi
219-papatasi-F	-0.229593	0.345251	20231201_171	219	papatasi
22-perniciosus-F	-0.198972	0.337976	20231201_119	22	perniciosus
220-papatasi-F	-0.0179821	-0.100055	20231201_169	220	papatasi
221-perniciosus-F	-0.152454	-0.203998	20231201_125	221	perniciosus
222-papatasi-F	0.145525	0.0921576	20231201_172	222	papatasi
224-papatasi-F	-0.0925271	-0.079039	20231201_173	224	papatasi
225-papatasi-F	-0.240374	0.177147	20231201_174	225	papatasi
226-papatasi-F	-0.273691	0.237628	20231201_175	226	papatasi
227-papatasi-F	-0.268561	-0.106286	20231201_176	227	papatasi
229-papatasi-F	-0.137721	0.408129	20231201_177	229	papatasi
23-papatasi-F	-0.116386	-0.213405	20231201_162	23	papatasi
231-papatasi-F	-0.178049	0.0615071	20231201_178	231	papatasi
232-papatasi-F	-0.189886	0.129247	20231201_179	232	papatasi
233-papatasi-F	-0.0859442	-0.163721	20231201_180	233	papatasi
234-papatasi-F	-0.188361	0.0621868	20231201_181	234	papatasi
235-sergenti-F	-0.160297	-0.382485	20231201_108	235	sergenti
236-perniciosus-F	0.0447373	-0.229113	20231201_126	236	perniciosus
237-sergenti-F	-0.233982	0.0636478	20231201_109	237	sergenti
238-papatasi-F	-0.196213	-0.384152	20231201_185	238	papatasi
239-papatasi-F	-0.143528	-0.309033	20231201_186	239	papatasi
24-perniciosus-F	-0.331075	0.130048	20231201_120	24	perniciosus
240-papatasi-F	0.210916	0.0814785	20231201_151	240	papatasi
241-papatasi-F	-0.0957335	0.499137	20231201_152	241	papatasi
243-papatasi-F	0.20732	0.0677876	20231201_153	243	papatasi
245-sergenti-F	0.160132	-0.0495678	20230710-88	245	sergenti
249-papatasi-F	-0.307048	0.1074	20231201_146	249	papatasi
250-papatasi-F	-0.148858	-0.241924	20231201_147	250	papatasi
251-papatasi-F	-0.325008	0.0957149	20231201_148	251	papatasi
252-papatasi-F	-0.287861	0.158315	20231201_149	252	papatasi
253-papatasi-F	-0.127997	-0.334582	20231201_150	253	papatasi
26-perniciosus-F	-0.338978	0.0644828	20231201_121	26	perniciosus
27-papatasi-F	-0.301461	-0.0512932	20231201_163	27	papatasi
28-perniciosus-F	-0.34668	0.0505284	20231201_122	28	perniciosus
29-papatasi-F	-0.262923	0.108371	20231201_164	29	papatasi
3-papatasi-F	-0.168822	-0.275252	20231201_83	3	papatasi
30-perniciosus-F	-0.281116	0.02767	20231201_123	30	perniciosus
31-papatasi-F	-0.323108	0.184197	20231201_165	31	papatasi
32-papatasi-F	-0.291502	0.0517888	20231201_166	32	papatasi
33-papatasi-F	-0.209293	-0.0255783	20231201_167	33	papatasi
34-sergenti-F	-0.28675	0.175659	20230710-86	34	sergenti
37-papatasi-F	0.172604	-0.00771711	20231201_87	37	papatasi
38-perniciosus-F	0.254033	0.0466455	20231201_124	38	perniciosus
39-papatasi-F	0.096862	-0.24162	20231201_88	39	papatasi
4-papatasi-F	-0.0337382	-0.137573	20231201_157	4	papatasi
40-papatasi-F	0.0969428	-0.196525	20231201_89	40	papatasi
42-papatasi-F	0.169923	-0.0395406	20230710-81	42	papatasi
43-papatasi-F	0.43966	0.098843	20230710-82	43	papatasi
44-papatasi-F	0.429317	0.087492	20231201_90	44	papatasi
45-papatasi-F	0.375528	0.121531	20231201_130	45	papatasi
46-papatasi-F	0.313636	0.11921	20231201_91	46	papatasi
47-papatasi-F	0.374218	-0.0135535	20231201_92	47	papatasi
48-papatasi-F	0.137152	-0.0760806	20231201_93	48	papatasi
49-papatasi-F	0.244575	0.147125	20231201_131	49	papatasi
52-papatasi-F	0.369617	0.083048	20231201_132	52	papatasi
53-papatasi-F	0.476935	0.161613	20231201_133	53	papatasi
54-papatasi-F	0.234208	0.252048	20231201_134	54	papatasi
57-papatasi-F	-0.00251712	0.196659	20231201_135	57	papatasi
58-papatasi-F	0.356609	0.00850393	20231201_136	58	papatasi
59-papatasi-F	0.45022	0.0999403	20231201_137	59	papatasi
6-perniciosus-F	-0.194871	-0.298227	20231201_115	6	perniciosus
60-perniciosus-F	0.0617205	-0.254763	20231201_127	60	perniciosus
7-papatasi-F	-0.17853	-0.310758	20231201_84	7	papatasi
72-papatasi-F	0.149836	-0.0169033	20230710-83	72	papatasi
74-riouxi-F	0.145945	-0.0464265	20231201_110	74	riouxi
75-sergenti-F	-0.0550151	-0.284103	20230710-89	75	sergenti
8-papatasi-F	0.00913449	-0.309048	20231201_85	8	papatasi
80-sergenti-F	-0.0694042	0.102625	20230710-90	80	sergenti
83-riouxi-F	0.0158904	0.133267	20231201_111	83	riouxi
85-sergenti-F	0.22259	0.0246474	20231201_103	85	sergenti
88-riouxi-F	0.221512	0.030984	20231201_112	88	riouxi
9-papatasi-F	0.113862	-0.175767	20231201_158	9	papatasi
