# Supplementary material for: Comparative analysis of the microbiota of sand fly vectors of Leishmania major and L. tropica in a mixed focus of cutaneous leishmaniasis in southeast Tunisia; ecotype shapes the bacterial community structure
Source: PLoS Negl Trop Dis. 2024 Sep 5;18(9):e0012458. doi: 10.1371/journal.pntd.0012458 (PMC11407667; doi:10.1371/journal.pntd.0012458)
Supplement: S3 Data — (XLSX) [file pntd.0012458.s003.xlsx]

## Sheet: Figure S1
Taxa	143-sergenti V3-V4	143-sergenti-V1-V2	143-sergenti-V4	175-perniciosus V3-V4	175-perniciosus-V1-V2	175-perniciosus-V4	2-papatasi V3-V4	2-papatasi-V1-V2	2-papatasi-V4	221-perniciosus V3-V4	221-perniciosus-V1-V2	221-perniciosus-V4	235-sergenti V3-V4	235-sergenti-V1-V2	235-sergenti-V4	237-sergenti V3-V4	237-sergenti-V1-V2	237-sergenti-V4	40-papatasi V3-V4	40-papatasi-V1-V2	40-papatasi-V4	44-papatasi V3-V4	44-papatasi-V1-V2	44-papatasi-V4	75-sergenti V3-V4	75-sergenti-V1-V2	75-sergenti-V4
d__Bacteria;Firmicutes;Bacilli;Entomoplasmatales;Spiroplasmataceae;Spiroplasma	0	0	0	0	0	0	0	0	0.011536	0	0	0	99.6508	100	97.1109	99.9526	100	99.2477	0	0	0	0	0	0	99.9104	100	99.1906
d__Bacteria;Proteobacteria;Alphaproteobacteria;Rickettsiales;Anaplasmataceae;Wolbachia	0	0	0	0	1.04455	0.610399	0	0.611326	0.161504	89.5501	95.6152	63.4228	0	0	0	0	0	0	98.7191	98.1505	95.9265	0	0	0	0	0	0
d__Bacteria;Proteobacteria;Gammaproteobacteria;Oceanospirillales;Halomonadaceae;Zymobacter	0	0	0	20.4769	14.3472	31.0057	24.6778	0	21.904	0	0	0	0	0	0	0	0	0	0	0	0	1.27645	0	0	0	0	0
d__Bacteria;Proteobacteria;Gammaproteobacteria;Xanthomonadales;Xanthomonadaceae;NA	0	0.227055	0	0	0	0	74.829	77.9762	76.3367	0	0	1.07401	0	0	0	0	0	0	0	0	0	0	0	0	0	0	0
d__Bacteria;Proteobacteria;Gammaproteobacteria;Oceanospirillales;Halomonadaceae;NA	0	0	0	0	0	0	0	21.2033	0	0	0	0.0700444	0	0	0	0	0	0	0	0	0	0	1.52565	0	0	0	0
d__Bacteria;Proteobacteria;Gammaproteobacteria;Oceanospirillales;Halomonadaceae;Carnimonas	0	0	0	0	0	0	0	0	0	0	0.0744232	0	0	0	0	0	0	0	0	0	0	0	0	0	0	0	0
d__Bacteria;Bacteroidota;Bacteroidia;Cytophagales;Amoebophilaceae;NA	0	0	0	0	0	0	0	0	0	0	0	0	0	0	0	0	0	0	0	0	0	0	0	0	0	0	0
d__Bacteria;Actinobacteriota;Actinobacteria;Corynebacteriales;Corynebacteriaceae;Corynebacterium	3.06811	6.72403	17.9581	7.58001	8.40465	10.1531	0.143198	0.0402188	0.302821	1.36371	0.548871	5.01051	0.153322	0	0.303395	0.0315931	0	0.0877688	0	0	0.0510402	13.8394	6.29188	12.7628	0	0	0.309019
d__Bacteria;Bacteroidota;Bacteroidia;Cytophagales;Amoebophilaceae;Candidatus_Cardinium	0	0	0	0	0	0	0	0	0	0	0	0	0	0	0	0	0	0	0	0	0	0	0	0	0	0	0
d__Bacteria;Firmicutes;Bacilli;Bacillales;Bacillaceae;Bacillus	17.9535	11.528	8.09592	0.331506	0.0263331	0	0	0	0	0	0	0	0	0	0	0	0	0	0	0	0	15.4518	6.26917	3.17893	0.0895943	0	0.232917
d__Bacteria;Actinobacteriota;Actinobacteria;Streptomycetales;Streptomycetaceae;Streptomyces	8.7323	17.8418	2.69633	3.16206	0.623217	0.588029	0	0	0	0.0723178	0	0	0	0	0.0218663	0	0	0	0.123028	0.0599366	0.294089	10.6063	8.05981	9.38306	0	0	0
d__Bacteria;Firmicutes;Bacilli;Staphylococcales;Staphylococcaceae;Salinicoccus	0.834457	0.0717017	0	1.93803	1.26399	0.201336	0	0	0.0432601	0.294437	0.0527164	0.112071	0.0340716	0	0.0819986	0	0	0.15673	0	0	0	6.55022	4.11509	16.46	0	0	0
d__Bacteria;Actinobacteriota;Actinobacteria;Streptosporangiales;Nocardiopsaceae;Nocardiopsis	0.910317	1.79254	0	0	1.04455	0.33556	0	0	0	0.103311	0.0806252	3.94583	0	0	0.114798	0	0	0.094038	0	0	0	3.92173	5.2508	7.37949	0	0	0
d__Bacteria;Firmicutes;Bacilli;Bacillales;NA;NA	0	0	23.8158	0	0	0	0	0	0	0	0	0	0	0	0	0	0	0	0	0	0	0	0	1.03898	0	0	0
d__Bacteria;Actinobacteriota;Actinobacteria;Corynebacteriales;Mycobacteriaceae;Hoyosella	8.79973	5.46128	8.61644	0	0	0	0	0	0	0	0	0	0	0	0	0	0	0	0	0	0	0	0	0	0	0	0
d__Bacteria;Actinobacteriota;Actinobacteria;Micrococcales;Micrococcaceae;Kocuria	1.78692	0.12747	0.871014	7.70751	5.38951	3.71672	0	0	0.0663321	0	0	0	0.0596252	0	0	0	0	0	0.16645	0	0.211452	0	0.128715	0	0	0	0
d__Bacteria;Proteobacteria;Gammaproteobacteria;Enterobacterales;Erwiniaceae;Pantoea	0	0	0	14.3886	5.36318	0	0	0	0	0	0	0	0	0	0	0	0	0	0	0	0	0	0	0	0	0	0
d__Bacteria;Actinobacteriota;Actinobacteria;Pseudonocardiales;Pseudonocardiaceae;NA	0.185435	1.82441	2.3736	0	1.8521	1.60749	0	0	0.12978	0	0.0341106	0.0653747	0	0	0	0	0	0	0.44869	0.0884779	1.65273	0.822976	1.29093	4.84527	0	0	0
d__Bacteria;Firmicutes;Clostridia;Peptostreptococcales-Tissierellales;Peptostreptococcaceae;Romboutsia	0	0	0	5.9671	4.09919	5.75245	0.0954654	0	0.10094	0.129139	0	0.401588	0	0	0.0218663	0	0	0	0	0	0	0	0.378573	0	0	0	0
d__Bacteria;Firmicutes;Bacilli;Erysipelotrichales;Erysipelotrichaceae;Turicibacter	1.40762	2.90392	0.912656	0	1.71165	0	0.0795545	0.144788	0.147084	0.289271	0.204664	0	0	0	0.0437326	0	0	0.062692	0	0.0142706	0	0.831374	5.67859	0.758778	0	0	0
d__Bacteria;Firmicutes;Clostridia;Peptostreptococcales-Tissierellales;Peptostreptococcaceae;NA	0	0.844487	0	0.771388	4.06847	5.31463	0	0	0	0.268609	0.387621	1.49428	0	0	0	0	0	0	0	0	0	0	0	0	0	0	0
d__Bacteria;Firmicutes;Bacilli;Lactobacillales;Carnobacteriaceae;Atopostipes	0	0.6971	0.00694035	4.06732	3.31358	2.53108	0	0	0.0432601	0.0981456	0.0775242	0.49498	0	0	0.0929317	0	0	0	0	0	0	0.722204	0.461859	0	0	0	0
d__Bacteria;Actinobacteriota;Actinobacteria;Streptosporangiales;Thermomonosporaceae;Actinocorallia	6.69252	0	2.1758	0	0	0	0	0	0	0	0	0	0	0	0	0	0	0	0	0	0	3.61942	0	0.557925	0	0	0
d__Bacteria;Actinobacteriota;Actinobacteria;NA;NA;NA	0	1.91603	0.0520526	0.0828765	1.10599	0.0255665	0	0	0.0519121	0	0	0	0	0	0	0	0	0	0.115791	1.26438	0.172565	0	7.81374	0	0	0	0
d__Bacteria;Firmicutes;Bacilli;Bacillales;Planococcaceae;NA	0	0.322658	0.614221	0.87339	2.09348	0.191748	0	0	0.126896	0	0	0	0	0	0	0	0	0	0	0	0	2.46053	2.77872	2.99048	0	0	0
Remainder	49.6291	47.7175	31.8111	32.6533	44.2484	37.9662	0.17502	0.0241313	0.573917	7.83098	2.92421	23.9085	0.102215	0	2.2085	0.0157965	0	0.351075	0.426979	0.422411	1.69162	39.8975	49.9565	40.6442	0	0	0.267509
