# Supplementary material for: Comparative analysis of the microbiota of sand fly vectors of Leishmania major and L. tropica in a mixed focus of cutaneous leishmaniasis in southeast Tunisia; ecotype shapes the bacterial community structure
Source: PLoS Negl Trop Dis. 2024 Sep 5;18(9):e0012458. doi: 10.1371/journal.pntd.0012458 (PMC11407667; doi:10.1371/journal.pntd.0012458)
Supplement: S4 Data — (XLSX) [file pntd.0012458.s004.xlsx]

## Sheet: Figure S5
	L. trop Res	major homes	tropica homes
	0.00127084	0.000917503	0.000631031
	0.000588773	0.000983355	0.000203879
	0.000359929	0.000766194	0.000224655
	0.000695337	0.00138107	0.000232577
	0.000690534	0.000690533	0.0015218
		0.000249271	0.00128858
		0.000304768	8.28005e-05
		0.000740095	0.000130832
		0.000740096	0.000766194
		0.000481559	0.0065695
		0.000335825	9.12385e-05
		0.000609536	0
		0.000166753	0.000242454
		0.000370048	0.000338162
		0	0.000288328
		0.000221562	0.000118732
		0.000182477	0.000211069
		0	0.000198304
		0.0149885	0.000280444
		0.000190226	0.000359929
		0.000709948	0.00487629
		0.000911165	0.00132481
		0	0.000468391
		0.000719857	0.000488281
		0.000580668	0
		0.000157758	0.000375213
		0.000990195	0.000804288
		0.000729907	0.00135265
		0.000815515	0.00171212
		0.00176025	0.00153239
		0.000766196	0.00129755
		0.000631031	0.000844274
		0.00193963	0.000553166
		0.00497875	0.000705044
		0.000541782	0.000407758
		0.000969817	0.000526966
		0.00101803	0.000956465
		0.00113744	0.000997083
		0.000969817	0.000541781
		0.000254508
